# Supplementary material for: (5-n-Heptyl-2-hydroxymethyl-1,3-dioxan-2-yl)methanol
Source: Acta Crystallogr Sect E Struct Rep Online. 2010 Oct 23;66(Pt 11):o2918. doi: 10.1107/S1600536810041413 (PMC3009154; doi:10.1107/S1600536810041413)
Supplement: Supplementary file 1 [file e-66-o2918-sup1.cif]

##############################################################################
###                                                                        ###
###        Electronic paper (Acta Crystallographica Section E)             ###
###                                                                        ###
##############################################################################
#                                                                            #
# This CIF contains the data in a paper accepted for publication in Acta     #
# Crystallographica Section E. It conforms to the requirements of Notes      #
# for Authors for Section E, and has been peer reviewed under the auspices   #
# of the IUCr Commission on Journals.                                        #
#                                                                            #
# Full details of the Crystallographic Information File format               #
# are given in the paper "The Crystallographic Information File (CIF):       #
# a New Standard Archive File for Crystallography" by S. R. Hall, F. H.      #
# Allen and I. D. Brown [Acta Cryst. (1991), A47, 655-685].                  #
#                                                                            #
# The current version of the core CIF dictionary is obtainable from          #
# ftp://ftp.iucr.org/pub/cif_core.dic. The current version number is 2.4.    #
#                                                                            #
# Software is freely available for graphical display of the structure(s) in  #
# this CIF.  For information consult the CIF home page http://www.iucr.org/  #
# cif/home.html                                                              #
#                                                                            #
# This file may be used for bona fide research purposes within the           #
# scientific community so long as proper attribution is given to the journal # 
# article from which it was obtained.                                        #
#                                                                            #
##############################################################################
                                             
data_global
_audit_creation_method     SHELXL-97
_journal_date_recd_electronic     2010-10-13
_journal_date_accepted     2010-10-14
_journal_name_full     'Acta Crystallographica, Section E'
_journal_year     2010
_journal_volume     66
_journal_issue     11
_journal_page_first     o2918
_journal_page_last     o2918
_journal_paper_category     QO
_journal_coeditor_code     BT5378
_publ_contact_author
;
     Dr. Seik Weng Ng
     Department of Chemistry
     University of Malaya
     50603 Kuala Lumpur
     Malaysia
;
_publ_contact_author_email     seikweng@um.edu.my
_publ_contact_author_fax     '03 7967 4193'
_publ_contact_author_phone     '03 7967 6778'
_publ_section_title
;
(5-<i>n</i>-Heptyl-2-hydroxymethyl-1,3-dioxan-2-yl)methanol
;
loop_
    _publ_author_name
    _publ_author_address
    'Yuan, Xian-You'
;
     Department of Biology and Chemistry
     Hunan University of Science and Engineering
     Yongzhou Hunan 425100
     People's Republic of China
;
    'Zhang, Min'
;
     Department of Biology and Chemistry
     Hunan University of Science and Engineering
     Yongzhou Hunan 425100
     People's Republic of China
;
    'Ng, Seik Weng'
;
     Department of Chemistry
     University of Malaya
     50603 Kuala Lumpur
     Malaysia
;
data_I
_audit_creation_method     SHELXL-97
_chemical_name_systematic
;
(5-<i>n</i>-Heptyl-2-hydroxymethyl-1,3-dioxan-2-yl)methanol
;
_chemical_name_common     ?
_chemical_formula_moiety     'C13 H26 O4'
_chemical_formula_sum     'C13 H26 O4'
_chemical_formula_iupac     'C13 H26 O4'
_chemical_formula_weight     246.34
_chemical_melting_point     ?
_symmetry_cell_setting     monoclinic
_symmetry_space_group_name_H-M     'P 21/n'
_symmetry_space_group_name_Hall     '-P 2yn'
loop_
    _symmetry_equiv_pos_as_xyz
    'x, y, z'
    '-x+1/2, y+1/2, -z+1/2'
    '-x, -y, -z'
    'x-1/2, -y-1/2, z-1/2'
_cell_length_a     5.8030(4)
_cell_length_b     54.017(4)
_cell_length_c     9.1018(6)
_cell_angle_alpha     90.00
_cell_angle_beta     92.9380(10)
_cell_angle_gamma     90.00
_cell_volume     2849.3(3)
_cell_formula_units_Z     8
_cell_measurement_reflns_used     2633
_cell_measurement_theta_min     2.4
_cell_measurement_theta_max     26.3
_cell_measurement_temperature     163(2)
_exptl_crystal_description     Prism
_exptl_crystal_colour     Colorless
_exptl_crystal_size_max     0.40
_exptl_crystal_size_mid     0.35
_exptl_crystal_size_min     0.15
_exptl_crystal_density_diffrn     1.149
_exptl_crystal_density_meas     ?
_exptl_crystal_density_method     'not measured'
_exptl_crystal_F_000     1088
_exptl_absorpt_coefficient_mu     0.083
_exptl_absorpt_correction_type     none
_diffrn_ambient_temperature     163(2)
_diffrn_radiation_type     MoK\a
_diffrn_radiation_wavelength     0.71073
_diffrn_radiation_source     'fine-focus sealed tube'
_diffrn_radiation_monochromator     graphite
_diffrn_measurement_device_type     'Bruker SMART APEX'
_diffrn_measurement_method     '\w scans'
_diffrn_detector_area_resol_mean     ?
_diffrn_reflns_number     14414
_diffrn_reflns_av_R_equivalents     0.0766
_diffrn_reflns_av_sigmaI/netI     0.1225
_diffrn_reflns_theta_min     2.26
_diffrn_reflns_theta_max     27.07
_diffrn_reflns_theta_full     27.07
_diffrn_measured_fraction_theta_max     0.977
_diffrn_measured_fraction_theta_full     0.977
_diffrn_reflns_limit_h_min     -6
_diffrn_reflns_limit_h_max     7
_diffrn_reflns_limit_k_min     -58
_diffrn_reflns_limit_k_max     69
_diffrn_reflns_limit_l_min     -10
_diffrn_reflns_limit_l_max     11
_diffrn_standards_number     0
_diffrn_standards_interval_count     0
_diffrn_standards_interval_time     0
_diffrn_standards_decay_%     0
_reflns_number_total     6156
_reflns_number_gt     3242
_reflns_threshold_expression     I>2\s(I)
_refine_ls_structure_factor_coef     Fsqd
_refine_ls_matrix_type     full
_refine_ls_R_factor_all     0.1473
_refine_ls_R_factor_gt     0.0766
_refine_ls_wR_factor_gt     0.1750
_refine_ls_wR_factor_ref     0.2010
_refine_ls_goodness_of_fit_ref     1.050
_refine_ls_restrained_S_all     1.050
_refine_ls_number_reflns     6156
_refine_ls_number_parameters     311
_refine_ls_number_restraints     0
_refine_ls_hydrogen_treatment     constr
_refine_ls_weighting_scheme     calc
_refine_ls_weighting_details
                 'calc w=1/[\s^2^(Fo^2^)+(0.0842P)^2^] where P=(Fo^2^+2Fc^2^)/3'
_atom_sites_solution_hydrogens     geom
_atom_sites_solution_primary     direct
_atom_sites_solution_secondary     difmap
_refine_ls_shift/su_max     0.001
_refine_ls_shift/su_mean     0.001
_refine_diff_density_max     0.317
_refine_diff_density_min     -0.316
_refine_ls_extinction_method     none
_refine_ls_extinction_coef     ?
loop_
    _atom_type_symbol
    _atom_type_description
    _atom_type_scat_dispersion_real
    _atom_type_scat_dispersion_imag
    _atom_type_scat_source
    'C' 'C' 0.0033 0.0016
                         'International Tables Vol C Tables 4.2.6.8 and 6.1.1.4'
    'H' 'H' 0.0000 0.0000
                         'International Tables Vol C Tables 4.2.6.8 and 6.1.1.4'
    'O' 'O' 0.0106 0.0060
                         'International Tables Vol C Tables 4.2.6.8 and 6.1.1.4'
_computing_data_collection     'SMART (Bruker, 2003)'
_computing_cell_refinement     'SAINT (Bruker, 2003)'
_computing_data_reduction     'SAINT (Bruker, 2003)'
_computing_structure_solution     'SHELXS-97 (Sheldrick, 2008)'
_computing_structure_refinement     'SHELXL-97 (Sheldrick, 2008)'
_computing_molecular_graphics     'X-Seed (Barbour, 2001)'
_computing_publication_material     'publCIF (Westrip, 2010)'
loop_
    _atom_site_type_symbol
    _atom_site_label
    _atom_site_fract_x
    _atom_site_fract_y
    _atom_site_fract_z
    _atom_site_U_iso_or_equiv
    _atom_site_adp_type
    _atom_site_calc_flag
    _atom_site_refinement_flags
    _atom_site_occupancy
    _atom_site_disorder_assembly
    _atom_site_disorder_group
    O O1 0.2272(3) 0.13631(4) 0.3678(2) 0.0193(5) Uani d . 1 . .
    O O2 -0.0529(4) 0.13323(4) 0.1752(2) 0.0230(5) Uani d . 1 . .
    O O3 -0.4134(3) 0.19510(4) 0.3742(3) 0.0243(6) Uani d . 1 . .
    H H3 -0.3489 0.2088 0.3615 0.036 Uiso calc R 1 . .
    O O4 0.1374(4) 0.20487(4) 0.3614(3) 0.0281(6) Uani d . 1 . .
    H H4 0.2795 0.2022 0.3747 0.042 Uiso calc R 1 . .
    O O5 0.1796(4) 0.31378(4) 0.4361(2) 0.0247(5) Uani d . 1 . .
    O O6 -0.1028(3) 0.32156(4) 0.2493(2) 0.0202(5) Uani d . 1 . .
    O O7 -0.3125(4) 0.24297(4) 0.3030(3) 0.0254(6) Uani d . 1 . .
    H H7 -0.4518 0.2468 0.2868 0.038 Uiso calc R 1 . .
    O O8 0.2389(4) 0.25210(4) 0.2915(3) 0.0261(6) Uani d . 1 . .
    H H8 0.1682 0.2387 0.3026 0.039 Uiso calc R 1 . .
    C C1 0.0843(5) 0.15190(5) 0.4533(3) 0.0167(7) Uani d . 1 . .
    H H1A 0.1831 0.1635 0.5124 0.020 Uiso calc R 1 . .
    H H1B -0.0009 0.1415 0.5220 0.020 Uiso calc R 1 . .
    C C2 -0.0868(5) 0.16654(5) 0.3557(3) 0.0157(7) Uani d . 1 . .
    C C3 -0.2132(5) 0.14847(5) 0.2508(4) 0.0212(7) Uani d . 1 . .
    H H3A -0.3156 0.1378 0.3070 0.025 Uiso calc R 1 . .
    H H3B -0.3107 0.1579 0.1778 0.025 Uiso calc R 1 . .
    C C4 0.0368(5) 0.18620(6) 0.2664(4) 0.0224(7) Uani d . 1 . .
    H H4A 0.1590 0.1782 0.2110 0.027 Uiso calc R 1 . .
    H H4B -0.0750 0.1940 0.1946 0.027 Uiso calc R 1 . .
    C C5 -0.2576(5) 0.17895(6) 0.4544(4) 0.0208(7) Uani d . 1 . .
    H H5A -0.3471 0.1660 0.5035 0.025 Uiso calc R 1 . .
    H H5B -0.1711 0.1885 0.5318 0.025 Uiso calc R 1 . .
    C C6 0.0909(5) 0.12001(5) 0.2773(3) 0.0184(7) Uani d . 1 . .
    H H6A -0.0054 0.1094 0.3399 0.022 Uiso calc R 1 . .
    C C7 0.2514(6) 0.10397(6) 0.1932(4) 0.0243(8) Uani d . 1 . .
    H H7A 0.3531 0.1147 0.1369 0.029 Uiso calc R 1 . .
    H H7B 0.1589 0.0937 0.1218 0.029 Uiso calc R 1 . .
    C C8 0.4005(5) 0.08698(6) 0.2924(4) 0.0231(8) Uani d . 1 . .
    H H8A 0.4899 0.0972 0.3655 0.028 Uiso calc R 1 . .
    H H8B 0.2988 0.0759 0.3469 0.028 Uiso calc R 1 . .
    C C9 0.5668(6) 0.07125(6) 0.2086(4) 0.0270(8) Uani d . 1 . .
    H H9A 0.6675 0.0823 0.1534 0.032 Uiso calc R 1 . .
    H H9B 0.4774 0.0609 0.1363 0.032 Uiso calc R 1 . .
    C C10 0.7177(6) 0.05444(6) 0.3086(4) 0.0278(8) Uani d . 1 . .
    H H10A 0.8078 0.0648 0.3803 0.033 Uiso calc R 1 . .
    H H10B 0.6166 0.0436 0.3647 0.033 Uiso calc R 1 . .
    C C11 0.8834(6) 0.03837(6) 0.2267(4) 0.0312(9) Uani d . 1 . .
    H H11A 0.7934 0.0278 0.1561 0.037 Uiso calc R 1 . .
    H H11B 0.9834 0.0492 0.1695 0.037 Uiso calc R 1 . .
    C C12 1.0346(6) 0.02205(7) 0.3272(5) 0.0397(10) Uani d . 1 . .
    H H12A 0.9345 0.0113 0.3851 0.048 Uiso calc R 1 . .
    H H12B 1.1254 0.0327 0.3973 0.048 Uiso calc R 1 . .
    C C13 1.1999(7) 0.00570(7) 0.2452(5) 0.0547(13) Uani d . 1 . .
    H H13A 1.2931 -0.0042 0.3161 0.082 Uiso calc R 1 . .
    H H13B 1.3015 0.0161 0.1888 0.082 Uiso calc R 1 . .
    H H13C 1.1113 -0.0053 0.1781 0.082 Uiso calc R 1 . .
    C C14 0.0664(6) 0.29187(6) 0.4811(4) 0.0220(7) Uani d . 1 . .
    H H14A -0.0366 0.2960 0.5610 0.026 Uiso calc R 1 . .
    H H14B 0.1830 0.2799 0.5203 0.026 Uiso calc R 1 . .
    C C15 -0.0747(5) 0.28004(5) 0.3539(3) 0.0169(7) Uani d . 1 . .
    C C16 -0.2343(5) 0.30020(5) 0.2872(4) 0.0211(7) Uani d . 1 . .
    H H16A -0.3186 0.2937 0.1981 0.025 Uiso calc R 1 . .
    H H16B -0.3491 0.3049 0.3589 0.025 Uiso calc R 1 . .
    C C17 -0.2122(5) 0.25857(5) 0.4161(3) 0.0197(7) Uani d . 1 . .
    H H17A -0.1088 0.2486 0.4824 0.024 Uiso calc R 1 . .
    H H17B -0.3363 0.2653 0.4752 0.024 Uiso calc R 1 . .
    C C18 0.0813(5) 0.27046(5) 0.2361(4) 0.0198(7) Uani d . 1 . .
    H H18A -0.0156 0.2634 0.1538 0.024 Uiso calc R 1 . .
    H H18B 0.1691 0.2845 0.1969 0.024 Uiso calc R 1 . .
    C C19 0.0221(5) 0.33143(5) 0.3746(4) 0.0208(7) Uani d . 1 . .
    H H19A -0.0880 0.3365 0.4500 0.025 Uiso calc R 1 . .
    C C20 0.1590(6) 0.35353(5) 0.3288(4) 0.0241(8) Uani d . 1 . .
    H H20A 0.2648 0.3482 0.2529 0.029 Uiso calc R 1 . .
    H H20B 0.2550 0.3594 0.4149 0.029 Uiso calc R 1 . .
    C C21 0.0146(6) 0.37513(6) 0.2682(4) 0.0258(8) Uani d . 1 . .
    H H21A -0.0694 0.3826 0.3492 0.031 Uiso calc R 1 . .
    H H21B -0.1016 0.3688 0.1942 0.031 Uiso calc R 1 . .
    C C22 0.1565(6) 0.39521(6) 0.1974(4) 0.0243(8) Uani d . 1 . .
    H H22A 0.2339 0.3878 0.1134 0.029 Uiso calc R 1 . .
    H H22B 0.0499 0.4082 0.1576 0.029 Uiso calc R 1 . .
    C C23 0.3386(6) 0.40747(6) 0.2992(4) 0.0276(8) Uani d . 1 . .
    H H23A 0.4417 0.3945 0.3427 0.033 Uiso calc R 1 . .
    H H23B 0.2613 0.4156 0.3806 0.033 Uiso calc R 1 . .
    C C24 0.4845(6) 0.42659(6) 0.2228(4) 0.0292(8) Uani d . 1 . .
    H H24A 0.5621 0.4184 0.1414 0.035 Uiso calc R 1 . .
    H H24B 0.3816 0.4396 0.1793 0.035 Uiso calc R 1 . .
    C C25 0.6657(6) 0.43875(6) 0.3251(4) 0.0333(9) Uani d . 1 . .
    H H25A 0.7675 0.4257 0.3690 0.040 Uiso calc R 1 . .
    H H25B 0.5875 0.4469 0.4061 0.040 Uiso calc R 1 . .
    C C26 0.8145(7) 0.45783(7) 0.2509(5) 0.0425(10) Uani d . 1 . .
    H H26A 0.9262 0.4649 0.3237 0.064 Uiso calc R 1 . .
    H H26B 0.7160 0.4711 0.2089 0.064 Uiso calc R 1 . .
    H H26C 0.8969 0.4498 0.1724 0.064 Uiso calc R 1 . .
loop_
    _atom_site_aniso_label
    _atom_site_aniso_U_11
    _atom_site_aniso_U_22
    _atom_site_aniso_U_33
    _atom_site_aniso_U_12
    _atom_site_aniso_U_13
    _atom_site_aniso_U_23
    O1 0.0133(11) 0.0229(11) 0.0217(12) 0.0027(9) 0.0007(9) -0.0051(10)
    O2 0.0214(12) 0.0264(12) 0.0208(13) 0.0071(10) -0.0022(9) -0.0041(10)
    O3 0.0139(11) 0.0199(12) 0.0389(15) 0.0018(9) 0.0005(10) 0.0019(11)
    O4 0.0125(12) 0.0232(12) 0.0488(16) -0.0011(10) 0.0019(11) -0.0060(11)
    O5 0.0221(12) 0.0233(12) 0.0279(14) -0.0045(10) -0.0058(10) 0.0055(10)
    O6 0.0183(11) 0.0230(11) 0.0190(12) -0.0029(9) -0.0038(9) -0.0013(10)
    O7 0.0126(11) 0.0272(12) 0.0363(15) -0.0046(10) 0.0006(10) -0.0030(11)
    O8 0.0164(12) 0.0223(12) 0.0397(15) 0.0025(9) 0.0032(10) 0.0043(11)
    C1 0.0169(16) 0.0177(16) 0.0155(17) 0.0027(13) 0.0005(12) -0.0030(13)
    C2 0.0099(15) 0.0187(16) 0.0185(17) 0.0020(12) 0.0000(12) -0.0003(13)
    C3 0.0155(16) 0.0214(16) 0.0268(19) 0.0025(13) 0.0017(13) -0.0042(14)
    C4 0.0150(16) 0.0236(17) 0.029(2) -0.0029(14) 0.0016(14) -0.0007(15)
    C5 0.0166(17) 0.0214(16) 0.0245(19) 0.0038(13) 0.0018(13) 0.0008(14)
    C6 0.0182(17) 0.0201(16) 0.0167(17) 0.0025(13) -0.0005(13) -0.0025(14)
    C7 0.0239(18) 0.0271(18) 0.0220(19) 0.0021(14) 0.0018(14) -0.0042(15)
    C8 0.0229(18) 0.0214(17) 0.025(2) 0.0039(14) 0.0027(14) -0.0019(14)
    C9 0.0276(19) 0.0283(18) 0.026(2) 0.0039(15) 0.0046(15) -0.0028(15)
    C10 0.0253(19) 0.0220(17) 0.036(2) 0.0049(15) 0.0012(16) -0.0001(16)
    C11 0.0252(19) 0.0247(18) 0.044(2) 0.0045(15) 0.0056(17) -0.0003(17)
    C12 0.028(2) 0.030(2) 0.061(3) 0.0070(16) 0.0023(19) 0.0008(19)
    C13 0.036(2) 0.042(2) 0.087(4) 0.015(2) 0.015(2) 0.003(2)
    C14 0.0246(18) 0.0225(17) 0.0186(18) -0.0003(14) -0.0010(14) 0.0023(14)
    C15 0.0129(15) 0.0190(16) 0.0186(17) -0.0002(13) -0.0007(12) 0.0028(13)
    C16 0.0145(16) 0.0221(17) 0.0268(19) -0.0019(13) 0.0022(13) 0.0014(14)
    C17 0.0157(16) 0.0213(16) 0.0225(19) -0.0008(13) 0.0051(13) 0.0022(14)
    C18 0.0130(16) 0.0189(16) 0.0276(19) 0.0016(13) 0.0030(13) 0.0016(14)
    C19 0.0203(17) 0.0203(17) 0.0214(18) -0.0009(13) -0.0036(13) -0.0030(14)
    C20 0.0266(18) 0.0213(17) 0.0244(19) 0.0001(14) -0.0003(14) 0.0026(14)
    C21 0.0263(19) 0.0203(17) 0.031(2) -0.0016(14) 0.0005(15) 0.0009(15)
    C22 0.0296(19) 0.0197(17) 0.0236(19) -0.0011(14) 0.0030(15) 0.0017(14)
    C23 0.033(2) 0.0254(18) 0.025(2) -0.0035(15) 0.0024(15) 0.0036(15)
    C24 0.032(2) 0.0276(19) 0.028(2) 0.0004(16) 0.0066(16) 0.0041(16)
    C25 0.032(2) 0.0304(19) 0.037(2) -0.0052(16) 0.0015(17) 0.0010(17)
    C26 0.040(2) 0.034(2) 0.054(3) -0.0042(18) 0.009(2) 0.0079(19)
loop_
    _geom_bond_atom_site_label_1
    _geom_bond_atom_site_label_2
    _geom_bond_site_symmetry_2
    _geom_bond_distance
    _geom_bond_publ_flag
    O1 C6 . 1.418(4) ?
    O1 C1 . 1.438(3) ?
    O2 C6 . 1.411(4) ?
    O2 C3 . 1.443(3) ?
    O3 C5 . 1.430(4) ?
    O3 H3 . 0.8400 ?
    O4 C4 . 1.433(4) ?
    O4 H4 . 0.8400 ?
    O5 C19 . 1.417(4) ?
    O5 C14 . 1.423(3) ?
    O6 C19 . 1.423(4) ?
    O6 C16 . 1.435(3) ?
    O7 C17 . 1.431(4) ?
    O7 H7 . 0.8400 ?
    O8 C18 . 1.424(4) ?
    O8 H8 . 0.8400 ?
    C1 C2 . 1.520(4) ?
    C1 H1A . 0.9900 ?
    C1 H1B . 0.9900 ?
    C2 C3 . 1.526(4) ?
    C2 C5 . 1.527(4) ?
    C2 C4 . 1.537(4) ?
    C3 H3A . 0.9900 ?
    C3 H3B . 0.9900 ?
    C4 H4A . 0.9900 ?
    C4 H4B . 0.9900 ?
    C5 H5A . 0.9900 ?
    C5 H5B . 0.9900 ?
    C6 C7 . 1.509(4) ?
    C6 H6A . 1.0000 ?
    C7 C8 . 1.525(4) ?
    C7 H7A . 0.9900 ?
    C7 H7B . 0.9900 ?
    C8 C9 . 1.520(4) ?
    C8 H8A . 0.9900 ?
    C8 H8B . 0.9900 ?
    C9 C10 . 1.529(4) ?
    C9 H9A . 0.9900 ?
    C9 H9B . 0.9900 ?
    C10 C11 . 1.519(4) ?
    C10 H10A . 0.9900 ?
    C10 H10B . 0.9900 ?
    C11 C12 . 1.517(5) ?
    C11 H11A . 0.9900 ?
    C11 H11B . 0.9900 ?
    C12 C13 . 1.527(5) ?
    C12 H12A . 0.9900 ?
    C12 H12B . 0.9900 ?
    C13 H13A . 0.9800 ?
    C13 H13B . 0.9800 ?
    C13 H13C . 0.9800 ?
    C14 C15 . 1.524(4) ?
    C14 H14A . 0.9900 ?
    C14 H14B . 0.9900 ?
    C15 C18 . 1.529(4) ?
    C15 C17 . 1.533(4) ?
    C15 C16 . 1.534(4) ?
    C16 H16A . 0.9900 ?
    C16 H16B . 0.9900 ?
    C17 H17A . 0.9900 ?
    C17 H17B . 0.9900 ?
    C18 H18A . 0.9900 ?
    C18 H18B . 0.9900 ?
    C19 C20 . 1.505(4) ?
    C19 H19A . 1.0000 ?
    C20 C21 . 1.523(4) ?
    C20 H20A . 0.9900 ?
    C20 H20B . 0.9900 ?
    C21 C22 . 1.525(4) ?
    C21 H21A . 0.9900 ?
    C21 H21B . 0.9900 ?
    C22 C23 . 1.521(4) ?
    C22 H22A . 0.9900 ?
    C22 H22B . 0.9900 ?
    C23 C24 . 1.526(4) ?
    C23 H23A . 0.9900 ?
    C23 H23B . 0.9900 ?
    C24 C25 . 1.518(5) ?
    C24 H24A . 0.9900 ?
    C24 H24B . 0.9900 ?
    C25 C26 . 1.524(5) ?
    C25 H25A . 0.9900 ?
    C25 H25B . 0.9900 ?
    C26 H26A . 0.9800 ?
    C26 H26B . 0.9800 ?
    C26 H26C . 0.9800 ?
loop_
    _geom_angle_atom_site_label_1
    _geom_angle_atom_site_label_2
    _geom_angle_atom_site_label_3
    _geom_angle_site_symmetry_1
    _geom_angle_site_symmetry_3
    _geom_angle
    _geom_angle_publ_flag
    C6 O1 C1 . . 110.9(2) ?
    C6 O2 C3 . . 110.4(2) ?
    C5 O3 H3 . . 109.5 ?
    C4 O4 H4 . . 109.5 ?
    C19 O5 C14 . . 112.0(2) ?
    C19 O6 C16 . . 111.3(2) ?
    C17 O7 H7 . . 109.5 ?
    C18 O8 H8 . . 109.5 ?
    O1 C1 C2 . . 111.5(2) ?
    O1 C1 H1A . . 109.3 ?
    C2 C1 H1A . . 109.3 ?
    O1 C1 H1B . . 109.3 ?
    C2 C1 H1B . . 109.3 ?
    H1A C1 H1B . . 108.0 ?
    C1 C2 C3 . . 108.1(2) ?
    C1 C2 C5 . . 108.0(2) ?
    C3 C2 C5 . . 110.1(2) ?
    C1 C2 C4 . . 111.1(2) ?
    C3 C2 C4 . . 109.5(2) ?
    C5 C2 C4 . . 110.0(2) ?
    O2 C3 C2 . . 111.2(2) ?
    O2 C3 H3A . . 109.4 ?
    C2 C3 H3A . . 109.4 ?
    O2 C3 H3B . . 109.4 ?
    C2 C3 H3B . . 109.4 ?
    H3A C3 H3B . . 108.0 ?
    O4 C4 C2 . . 110.8(3) ?
    O4 C4 H4A . . 109.5 ?
    C2 C4 H4A . . 109.5 ?
    O4 C4 H4B . . 109.5 ?
    C2 C4 H4B . . 109.5 ?
    H4A C4 H4B . . 108.1 ?
    O3 C5 C2 . . 112.3(3) ?
    O3 C5 H5A . . 109.1 ?
    C2 C5 H5A . . 109.1 ?
    O3 C5 H5B . . 109.1 ?
    C2 C5 H5B . . 109.1 ?
    H5A C5 H5B . . 107.9 ?
    O2 C6 O1 . . 111.2(2) ?
    O2 C6 C7 . . 108.4(2) ?
    O1 C6 C7 . . 108.1(2) ?
    O2 C6 H6A . . 109.7 ?
    O1 C6 H6A . . 109.7 ?
    C7 C6 H6A . . 109.7 ?
    C6 C7 C8 . . 113.0(3) ?
    C6 C7 H7A . . 109.0 ?
    C8 C7 H7A . . 109.0 ?
    C6 C7 H7B . . 109.0 ?
    C8 C7 H7B . . 109.0 ?
    H7A C7 H7B . . 107.8 ?
    C9 C8 C7 . . 113.3(3) ?
    C9 C8 H8A . . 108.9 ?
    C7 C8 H8A . . 108.9 ?
    C9 C8 H8B . . 108.9 ?
    C7 C8 H8B . . 108.9 ?
    H8A C8 H8B . . 107.7 ?
    C8 C9 C10 . . 113.1(3) ?
    C8 C9 H9A . . 109.0 ?
    C10 C9 H9B . . 109.0 ?
    C8 C9 H9A . . 109.0 ?
    C10 C9 H9A . . 109.0 ?
    H9A C9 H9B . . 107.8 ?
    C11 C10 C9 . . 113.9(3) ?
    C11 C10 H10A . . 108.8 ?
    C9 C10 H10A . . 108.8 ?
    C11 C10 H10B . . 108.8 ?
    C9 C10 H10B . . 108.8 ?
    H10A C10 H10B . . 107.7 ?
    C12 C11 C10 . . 113.4(3) ?
    C12 C11 H11A . . 108.9 ?
    C10 C11 H11A . . 108.9 ?
    C12 C11 H11B . . 108.9 ?
    C10 C11 H11B . . 108.9 ?
    H11A C11 H11B . . 107.7 ?
    C11 C12 C13 . . 113.6(3) ?
    C11 C12 H12A . . 108.9 ?
    C13 C12 H12A . . 108.9 ?
    C11 C12 H12B . . 108.9 ?
    C13 C12 H12B . . 108.9 ?
    H12A C12 H12B . . 107.7 ?
    C12 C13 H13A . . 109.5 ?
    C12 C13 H13B . . 109.5 ?
    H13A C13 H13B . . 109.5 ?
    C12 C13 H13C . . 109.5 ?
    H13A C13 H13C . . 109.5 ?
    H13B C13 H13C . . 109.5 ?
    O5 C14 C15 . . 111.6(2) ?
    O5 C14 H14A . . 109.3 ?
    C15 C14 H14A . . 109.3 ?
    O5 C14 H14B . . 109.3 ?
    C15 C14 H14B . . 109.3 ?
    H14A C14 H14B . . 108.0 ?
    C14 C15 C18 . . 111.1(2) ?
    C14 C15 C17 . . 107.8(2) ?
    C18 C15 C17 . . 110.0(2) ?
    C14 C15 C16 . . 107.1(2) ?
    C18 C15 C16 . . 109.2(3) ?
    C17 C15 C16 . . 111.6(2) ?
    O6 C16 C15 . . 110.4(2) ?
    O6 C16 H16A . . 109.6 ?
    C15 C16 H16A . . 109.6 ?
    O6 C16 H16B . . 109.6 ?
    C15 C16 H16B . . 109.6 ?
    H16A C16 H16B . . 108.1 ?
    O7 C17 C15 . . 112.3(2) ?
    O7 C17 H17A . . 109.1 ?
    C15 C17 H17A . . 109.1 ?
    O7 C17 H17B . . 109.1 ?
    C15 C17 H17B . . 109.1 ?
    H17A C17 H17B . . 107.9 ?
    O8 C18 C15 . . 112.3(3) ?
    O8 C18 H18A . . 109.1 ?
    C15 C18 H18A . . 109.1 ?
    O8 C18 H18B . . 109.1 ?
    C15 C18 H18B . . 109.1 ?
    H18A C18 H18B . . 107.9 ?
    O5 C19 O6 . . 110.9(2) ?
    O5 C19 C20 . . 107.7(2) ?
    O6 C19 C20 . . 109.3(3) ?
    O5 C19 H19A . . 109.6 ?
    O6 C19 H19A . . 109.6 ?
    C20 C19 H19A . . 109.6 ?
    C19 C20 C21 . . 114.8(3) ?
    C19 C20 H20A . . 108.6 ?
    C21 C20 H20A . . 108.6 ?
    C19 C20 H20B . . 108.6 ?
    C21 C20 H20B . . 108.6 ?
    H20A C20 H20B . . 107.5 ?
    C20 C21 C22 . . 113.5(3) ?
    C20 C21 H21A . . 108.9 ?
    C22 C21 H21A . . 108.9 ?
    C20 C21 H21B . . 108.9 ?
    C22 C21 H21B . . 108.9 ?
    H21A C21 H21B . . 107.7 ?
    C23 C22 C21 . . 115.2(3) ?
    C23 C22 H22A . . 108.5 ?
    C21 C22 H22A . . 108.5 ?
    C23 C22 H22B . . 108.5 ?
    C21 C22 H22B . . 108.5 ?
    H22A C22 H22B . . 107.5 ?
    C22 C23 C24 . . 113.7(3) ?
    C22 C23 H23A . . 108.8 ?
    C24 C23 H23A . . 108.8 ?
    C22 C23 H23B . . 108.8 ?
    C24 C23 H23B . . 108.8 ?
    H23A C23 H23B . . 107.7 ?
    C25 C24 C23 . . 113.4(3) ?
    C25 C24 H24A . . 108.9 ?
    C23 C24 H24A . . 108.9 ?
    C25 C24 H24B . . 108.9 ?
    C23 C24 H24B . . 108.9 ?
    H24A C24 H24B . . 107.7 ?
    C24 C25 C26 . . 114.3(3) ?
    C24 C25 H25A . . 108.7 ?
    C26 C25 H25A . . 108.7 ?
    C24 C25 H25B . . 108.7 ?
    C26 C25 H25B . . 108.7 ?
    H25A C25 H25B . . 107.6 ?
    C25 C26 H26A . . 109.5 ?
    C25 C26 H26B . . 109.5 ?
    H26A C26 H26B . . 109.5 ?
    C25 C26 H26C . . 109.5 ?
    H26A C26 H26C . . 109.5 ?
    H26B C26 H26C . . 109.5 ?
loop_
    _geom_torsion_atom_site_label_1
    _geom_torsion_atom_site_label_2
    _geom_torsion_atom_site_label_3
    _geom_torsion_atom_site_label_4
    _geom_torsion_site_symmetry_1
    _geom_torsion_site_symmetry_2
    _geom_torsion_site_symmetry_3
    _geom_torsion_site_symmetry_4
    _geom_torsion
    _geom_torsion_publ_flag
    C6 O1 C1 C2 . . . . -56.8(3) ?
    O1 C1 C2 C3 . . . . 51.2(3) ?
    O1 C1 C2 C5 . . . . 170.2(2) ?
    O1 C1 C2 C4 . . . . -69.0(3) ?
    C6 O2 C3 C2 . . . . 57.9(3) ?
    C1 C2 C3 O2 . . . . -51.7(3) ?
    C5 C2 C3 O2 . . . . -169.5(2) ?
    C4 C2 C3 O2 . . . . 69.5(3) ?
    C1 C2 C4 O4 . . . . -66.5(3) ?
    C3 C2 C4 O4 . . . . 174.1(2) ?
    C5 C2 C4 O4 . . . . 53.0(3) ?
    C1 C2 C5 O3 . . . . 174.5(2) ?
    C3 C2 C5 O3 . . . . -67.6(3) ?
    C4 C2 C5 O3 . . . . 53.1(3) ?
    C3 O2 C6 O1 . . . . -62.5(3) ?
    C3 O2 C6 C7 . . . . 178.8(2) ?
    C1 O1 C6 O2 . . . . 62.1(3) ?
    C1 O1 C6 C7 . . . . -179.0(2) ?
    O2 C6 C7 C8 . . . . -174.7(2) ?
    O1 C6 C7 C8 . . . . 64.6(3) ?
    C6 C7 C8 C9 . . . . -178.5(3) ?
    C7 C8 C9 C10 . . . . 179.4(3) ?
    C8 C9 C10 C11 . . . . 179.4(3) ?
    C9 C10 C11 C12 . . . . 179.2(3) ?
    C10 C11 C12 C13 . . . . 179.5(3) ?
    C19 O5 C14 C15 . . . . 57.2(3) ?
    O5 C14 C15 C18 . . . . 66.1(3) ?
    O5 C14 C15 C17 . . . . -173.3(2) ?
    O5 C14 C15 C16 . . . . -53.1(3) ?
    C19 O6 C16 C15 . . . . -59.0(3) ?
    C14 C15 C16 O6 . . . . 53.9(3) ?
    C18 C15 C16 O6 . . . . -66.5(3) ?
    C17 C15 C16 O6 . . . . 171.7(2) ?
    C14 C15 C17 O7 . . . . -167.6(2) ?
    C18 C15 C17 O7 . . . . -46.3(3) ?
    C16 C15 C17 O7 . . . . 75.1(3) ?
    C14 C15 C18 O8 . . . . 60.5(3) ?
    C17 C15 C18 O8 . . . . -58.8(3) ?
    C16 C15 C18 O8 . . . . 178.4(2) ?
    C14 O5 C19 O6 . . . . -59.6(3) ?
    C14 O5 C19 C20 . . . . -179.1(2) ?
    C16 O6 C19 O5 . . . . 60.7(3) ?
    C16 O6 C19 C20 . . . . 179.3(2) ?
    O5 C19 C20 C21 . . . . -176.5(3) ?
    O6 C19 C20 C21 . . . . 62.9(3) ?
    C19 C20 C21 C22 . . . . -169.5(3) ?
    C20 C21 C22 C23 . . . . -60.4(4) ?
    C21 C22 C23 C24 . . . . 177.3(3) ?
    C22 C23 C24 C25 . . . . 180.0(3) ?
    C23 C24 C25 C26 . . . . 179.7(3) ?
loop_
    _geom_hbond_atom_site_label_D
    _geom_hbond_atom_site_label_H
    _geom_hbond_atom_site_label_A
    _geom_hbond_site_symmetry_A
    _geom_hbond_distance_DH
    _geom_hbond_distance_HA
    _geom_hbond_distance_DA
    _geom_hbond_angle_DHA
    _geom_hbond_publ_flag
    O3 H3 O7 . 0.84 1.94 2.736(3) 159 yes
    O4 H4 O3 1_655 0.84 1.82 2.656(3) 171 yes
    O7 H7 O8 1_455 0.84 1.82 2.646(3) 167 yes
    O8 H8 O4 . 0.84 1.92 2.701(3) 155 yes
