# Supplementary material for: (5-n-Heptyl-2-hydroxymethyl-1,3-dioxan-2-yl)methanol
Source: Acta Crystallogr Sect E Struct Rep Online. 2010 Oct 23;66(Pt 11):o2918. doi: 10.1107/S1600536810041413 (PMC3009154; doi:10.1107/S1600536810041413)
Supplement: Supplementary file 2 [file e-66-o2918-Isup2.hkl]

# 
# h,k,l, Fc-squared, Fo-squared, sigma(Fo-squared) and status flag 
# 
data_I
_shelx_title '  P21/n' 
_shelx_refln_list_code          4 
_shelx_F_calc_maximum      361.11 
_exptl_crystal_F_000      1088.00 
_reflns_d_resolution_high  0.7808 
 
loop_ 
 _symmetry_equiv_pos_as_xyz 
 'x, y, z' 
 '-x+1/2, y+1/2, -z+1/2' 
 '-x, -y, -z' 
 'x-1/2, -y-1/2, z-1/2' 
 
_cell_length_a     5.8030 
_cell_length_b    54.0168 
_cell_length_c     9.1018 
_cell_angle_alpha  90.000 
_cell_angle_beta   92.938 
_cell_angle_gamma  90.000 
 
_shelx_F_squared_multiplier     1.000 
 
loop_ 
 _refln_index_h 
 _refln_index_k 
 _refln_index_l 
 _refln_F_squared_calc 
 _refln_F_squared_meas 
 _refln_F_squared_sigma 
 _refln_observed_status 
   2   0   0     2924.87     3473.73    161.62 o 
   4   0   0       59.53       80.89     23.90 o 
   6   0   0     1029.60      977.37     94.75 o 
   1   1   0      900.29      808.05     37.83 o 
   2   1   0     7887.83     7338.60    196.91 o 
   3   1   0       78.54       78.77     13.02 o 
   4   1   0      469.64      432.32     23.51 o 
   5   1   0        4.35      -24.36     27.40 o 
   6   1   0       65.26      132.28     42.37 o 
   7   1   0        0.29       88.60     58.33 o 
   1   2   0      747.33      660.58     21.02 o 
   2   2   0      697.76      791.02     36.69 o 
   3   2   0      107.86      115.53     16.25 o 
   4   2   0        0.86        6.77     15.07 o 
   5   2   0        0.00      -26.46     26.46 o 
   6   2   0      646.70      623.43     55.01 o 
   7   2   0      454.48      538.99     75.72 o 
   1   3   0     5079.34     5180.16    171.11 o 
   2   3   0     2699.85     2518.63     72.29 o 
   3   3   0      118.63       97.90     15.67 o 
   4   3   0        0.51        4.31     15.47 o 
   5   3   0       13.23        6.14     28.40 o 
   6   3   0       17.49       48.40     39.18 o 
   7   3   0       61.57      142.98     62.14 o 
   2   4   0     2142.55     2116.42     62.21 o 
   3   4   0       97.77      118.83     21.28 o 
   4   4   0       10.03       19.67     16.08 o 
   5   4   0       24.33       15.31     28.27 o 
   6   4   0        5.57       36.36     40.92 o 
   7   4   0       37.04       84.60     53.52 o 
   1   5   0     1592.12     1559.90     65.30 o 
   2   5   0       12.81        6.53      9.37 o 
   3   5   0       43.17       15.36     14.10 o 
   4   5   0       48.97       69.97     21.34 o 
   5   5   0        7.47        7.69     27.92 o 
   6   5   0       38.65       12.79     40.39 o 
   7   5   0      513.80      783.13     76.01 o 
   0   6   0       32.55       41.82      7.80 o 
   1   6   0      101.75      105.15     10.62 o 
   3   6   0        7.34        2.93     12.66 o 
   4   6   0       40.91       62.82     29.00 o 
   5   6   0      264.80      274.37     33.02 o 
   6   6   0       32.90       51.18     40.51 o 
   7   6   0      453.55      801.08     83.75 o 
   1   7   0    10787.74    10609.90    279.07 o 
   2   7   0        2.21       -1.45      9.34 o 
   3   7   0       19.23       17.87     12.84 o 
   4   7   0       82.16      117.32     40.99 o 
   5   7   0      144.97      136.06     28.44 o 
   6   7   0      209.72      190.84     47.23 o 
   7   7   0     2870.98     2813.48    141.73 o 
   1   8   0      835.45      760.43     25.14 o 
   2   8   0     1960.57     1981.23     58.86 o 
   3   8   0      321.05      290.90     19.73 o 
   4   8   0     1431.80     1262.98     58.96 o 
   5   8   0        4.89       38.76     30.22 o 
   6   8   0        0.27       -1.57     39.36 o 
   7   8   0      138.24      281.38     72.68 o 
   1   9   0      986.78      923.23     29.42 o 
   2   9   0      448.33      490.36     21.27 o 
   3   9   0      207.48      208.23     23.48 o 
   4   9   0      211.29      224.30     24.73 o 
   5   9   0       96.73      122.80     28.38 o 
   6   9   0        0.20       -5.26     38.30 o 
   7   9   0      100.33       87.54     92.76 o 
   1  10   0     2975.05     2894.83     71.38 o 
   2  10   0     1907.82     1872.46     56.65 o 
   4  10   0      828.80      815.58     36.63 o 
   5  10   0      231.18      325.27     77.57 o 
   6  10   0        0.80       -7.05     39.52 o 
   7  10   0        3.36       39.42     52.63 o 
   1  11   0      246.01      236.04     10.49 o 
   2  11   0      726.03      721.73     27.56 o 
   3  11   0       48.23       31.83     13.84 o 
   4  11   0      379.11      390.74     41.73 o 
   5  11   0      413.51      475.18     93.42 o 
   6  11   0       65.54       91.85     43.65 o 
   7  11   0        7.16       20.90     52.13 o 
   0  12   0      117.49       91.43     15.43 o 
   1  12   0      479.43      445.35     15.40 o 
   2  12   0     1345.11     1399.55     64.37 o 
   3  12   0       75.22       50.28     14.60 o 
   4  12   0      251.98      193.41    113.17 o 
   5  12   0      512.41      627.35     55.33 o 
   6  12   0       16.77       28.81     38.90 o 
   7  12   0        6.70       42.43     52.68 o 
   1  13   0       30.40       32.93     10.04 o 
   2  13   0     2088.96     2246.94     66.98 o 
   3  13   0      219.24      212.79     20.70 o 
   4  13   0        4.33        3.50     22.63 o 
   5  13   0      417.78      567.72     72.68 o 
   6  13   0      604.60      721.49     70.14 o 
   7  13   0       18.12       16.59     53.28 o 
   1  14   0     1237.22     1198.39     32.92 o 
   2  14   0     1613.49     1725.09     53.77 o 
   3  14   0      539.19      462.47     24.26 o 
   4  14   0        5.35       17.80     24.09 o 
   5  14   0      299.13      305.49     66.37 o 
   6  14   0        3.03       18.67     40.18 o 
   7  14   0        0.01       36.34     73.68 o 
   1  15   0     1817.76     1709.15     44.83 o 
   2  15   0       66.47       44.74     11.91 o 
   3  15   0      463.12      423.97     26.05 o 
   4  15   0      332.75      352.36     39.55 o 
   5  15   0      571.78      502.29     64.88 o 
   6  15   0      301.84      417.30     58.84 o 
   7  15   0        3.04       13.27     77.66 o 
   0  16   0     9909.55     9251.67    410.70 o 
   1  16   0     1567.16     1488.26     39.81 o 
   2  16   0     1054.52     1043.59     42.61 o 
   3  16   0      942.52      889.59     35.38 o 
   4  16   0     1373.84     1207.41     62.52 o 
   5  16   0        6.30       37.78     32.93 o 
   6  16   0        3.48      -22.35     40.99 o 
   7  16   0       63.73       48.62     78.65 o 
   1  17   0     1726.36     1633.90     43.27 o 
   2  17   0     2657.76     2542.03     66.11 o 
   3  17   0      398.90      366.08     22.50 o 
   4  17   0       86.31       58.74     26.96 o 
   5  17   0      384.83      210.91    197.47 o 
   6  17   0       84.39      150.65     62.56 o 
   7  17   0        0.94       -0.66     74.51 o 
   0  18   0     9251.44     8067.88    360.75 o 
   1  18   0       35.57       32.44      7.01 o 
   2  18   0     1186.58     1134.25     38.89 o 
   3  18   0       77.99      109.25     18.19 o 
   4  18   0      362.73      316.43     39.53 o 
   5  18   0      214.92      139.93     59.07 o 
   6  18   0        0.82       54.00     43.82 o 
   7  18   0        1.95      -30.86     79.65 o 
   1  19   0       13.11       25.78     16.64 o 
   2  19   0      113.99      115.57     33.19 o 
   3  19   0     2243.97     2198.06     69.92 o 
   4  19   0      116.29      104.70     30.38 o 
   5  19   0      138.63      118.84     38.24 o 
   6  19   0      131.21      106.49     46.57 o 
   7  19   0        7.00       67.20     84.79 o 
   1  20   0     1543.06     1493.76     47.32 o 
   2  20   0    13648.87    13995.32    329.11 o 
   3  20   0       46.45       57.70     13.37 o 
   4  20   0        5.82      -19.16     26.72 o 
   5  20   0      301.22      348.60     48.69 o 
   6  20   0       38.46       30.34     45.55 o 
   7  20   0       12.67      -20.24     74.84 o 
   1  21   0       92.22      148.39     57.58 o 
   2  21   0     8255.98     8251.00    197.96 o 
   3  21   0     1390.82     1269.74     39.91 o 
   4  21   0      112.31       74.59     28.91 o 
   5  21   0        6.81       -7.77     32.70 o 
   6  21   0      237.59      307.32     79.65 o 
   7  21   0       13.11      -29.04     75.50 o 
   0  22   0       24.99       24.69     14.52 o 
   1  22   0     1183.80     1134.20     39.06 o 
   2  22   0       67.98       74.82     11.55 o 
   3  22   0       16.77       39.29     13.65 o 
   4  22   0       49.20       88.32     30.09 o 
   5  22   0      542.38      515.86     60.15 o 
   6  22   0        3.29       24.39     60.90 o 
   7  22   0        0.40        6.31     76.66 o 
   1  23   0      321.58      377.58     19.52 o 
   2  23   0        3.78       -0.48      9.21 o 
   3  23   0      775.07      683.89     26.65 o 
   4  23   0      555.40      556.19     32.67 o 
   5  23   0       61.61       38.17     36.37 o 
   6  23   0       84.95       95.41     66.21 o 
   7  23   0       88.32      117.98     83.80 o 
   0  24   0      260.19      247.91     30.70 o 
   1  24   0       34.61       28.45      9.31 o 
   2  24   0      222.42      268.06     22.56 o 
   3  24   0      417.16      455.54     21.46 o 
   4  24   0       48.01      102.03     47.28 o 
   5  24   0        0.47       23.86     24.89 o 
   6  24   0       16.21       21.07     59.41 o 
   1  25   0       16.52       27.54     20.41 o 
   2  25   0     2106.71     2216.97     60.31 o 
   3  25   0      225.06      238.04     19.08 o 
   4  25   0     1269.91     1163.42     49.78 o 
   5  25   0     1238.36     1058.27     66.44 o 
   6  25   0      108.03      118.31     70.03 o 
   1  26   0      983.91      898.82     29.37 o 
   2  26   0      646.47      602.86     24.26 o 
   3  26   0      761.80      735.68     28.80 o 
   4  26   0      608.99      654.13     36.19 o 
   5  26   0      569.89      680.16     70.86 o 
   6  26   0        1.33      -60.40     60.40 o 
   1  27   0       33.67       89.43     30.15 o 
   2  27   0       53.69       84.95     29.84 o 
   3  27   0     1033.81     1044.08     43.06 o 
   4  27   0     1374.18     1293.56     54.15 o 
   5  27   0      611.73      575.35     60.90 o 
   6  27   0       44.34       47.22     47.90 o 
   1  28   0      518.58      499.05     20.65 o 
   2  28   0     2077.88     1841.49     52.00 o 
   3  28   0     2177.44     2080.40     72.41 o 
   4  28   0      147.42      148.31     35.06 o 
   5  28   0      358.71      300.16     49.94 o 
   6  28   0        4.15       -6.30     51.11 o 
   1  29   0       11.82       22.89     10.57 o 
   2  29   0       99.82      104.71     14.06 o 
   3  29   0       62.99      128.75     19.23 o 
   4  29   0      135.17      131.53     46.63 o 
   5  29   0       69.90       87.36     41.43 o 
   6  29   0       20.45       18.93     61.48 o 
   0  30   0       37.57       20.78     28.46 o 
   1  30   0      224.07      219.96     17.07 o 
   2  30   0      298.39      294.17     22.50 o 
   3  30   0      504.93      566.89     30.88 o 
   4  30   0        0.01      -17.42     29.67 o 
   5  30   0       69.81       45.70     42.38 o 
   6  30   0        0.03       41.60     52.03 o 
   1  31   0      138.20      145.63     24.31 o 
   2  31   0       26.13       20.98     17.81 o 
   3  31   0     1608.29     1818.78    178.30 o 
   4  31   0       11.11        8.36     30.85 o 
   5  31   0      113.64       93.05     43.82 o 
   6  31   0      136.50      138.86     57.65 o 
   0  32   0        0.22       -6.58     13.76 o 
   1  32   0      510.38      466.67     21.07 o 
   2  32   0        0.55        8.73     15.77 o 
   3  32   0    11693.92    11132.79    385.17 o 
   4  32   0       27.37       51.43     34.13 o 
   5  32   0        8.14        6.76     39.26 o 
   6  32   0       18.96      -41.70     52.15 o 
   1  33   0        0.39       52.68     15.86 o 
   2  33   0      223.89      202.60     22.11 o 
   4  33   0      162.04      165.35     76.66 o 
   5  33   0      198.02       92.31     45.05 o 
   6  33   0       48.44       53.85     53.55 o 
   0  34   0       18.84       11.06     15.62 o 
   1  34   0      337.45      330.98     19.14 o 
   2  34   0      189.87      201.28     22.57 o 
   3  34   0     1175.92     1216.08     64.88 o 
   4  34   0      672.48      683.23     51.15 o 
   5  34   0       36.11       97.26     47.13 o 
   6  34   0       11.07      -16.05     53.28 o 
   1  35   0       28.20       53.60     13.08 o 
   2  35   0       25.30       25.99     16.97 o 
   3  35   0     1179.60     1214.94     64.94 o 
   4  35   0      514.24      444.56     51.77 o 
   5  35   0      295.22      278.63     53.36 o 
   6  35   0       15.74       31.52     53.56 o 
   0  36   0       59.11       42.20     17.47 o 
   1  36   0      462.56      408.21     21.08 o 
   2  36   0      159.64      165.16     21.90 o 
   3  36   0       76.62      139.73     74.34 o 
   4  36   0      185.80      180.83     43.89 o 
   5  36   0      219.31      166.75     50.86 o 
   6  36   0      108.82      121.57     59.05 o 
   1  37   0       50.17       63.05     14.87 o 
   2  37   0      242.82      250.67     25.75 o 
   3  37   0     1621.69     1551.93     77.47 o 
   4  37   0      186.19      147.80     39.66 o 
   5  37   0       30.00       75.19     45.72 o 
   6  37   0        8.73      -12.52     54.60 o 
   0  38   0       47.50       24.93     19.91 o 
   1  38   0      111.59      112.70     16.55 o 
   2  38   0        6.00       -3.58     17.53 o 
   3  38   0      150.78      166.67     35.52 o 
   4  38   0      207.70      240.65     44.14 o 
   5  38   0      156.84      226.28     50.56 o 
   6  38   0       79.41      125.18     59.78 o 
   1  39   0       63.58       92.48     25.29 o 
   2  39   0        7.95       21.16     18.76 o 
   3  39   0        6.60       25.15     29.98 o 
   4  39   0     1304.75     1089.31     67.82 o 
   5  39   0       98.37       94.02     44.72 o 
   6  39   0      118.50      131.16     61.26 o 
   0  40   0      240.70      259.86     43.48 o 
   1  40   0      500.18      487.17     23.82 o 
   2  40   0       12.94       30.26     19.87 o 
   3  40   0       24.31       46.67     37.50 o 
   4  40   0      131.36      141.63     39.56 o 
   5  40   0      115.00      101.87     47.44 o 
   6  40   0      116.67       69.00     58.33 o 
   1  41   0      381.17      406.59     30.17 o 
   2  41   0      210.94      240.13     36.68 o 
   3  41   0       93.80       76.62     48.54 o 
   4  41   0      100.58      106.64     40.21 o 
   5  41   0      136.01      149.38     49.67 o 
   0  42   0      263.41      213.05     86.95 o 
   1  42   0      312.33      377.45     27.07 o 
   2  42   0      831.20      720.63     36.57 o 
   3  42   0      121.34      113.90     36.23 o 
   4  42   0       28.74       20.15     37.74 o 
   5  42   0       20.47       26.06     44.63 o 
   1  43   0      473.55      437.30     25.52 o 
   2  43   0      359.34      377.00     30.38 o 
   3  43   0       19.87       24.54     32.22 o 
   4  43   0       87.53      101.11     40.40 o 
   5  43   0      125.02      106.99     48.89 o 
   0  44   0      115.53      136.47     46.13 o 
   1  44   0      242.68      254.43     24.11 o 
   2  44   0        1.45       37.21     22.31 o 
   3  44   0      163.98      154.65     37.31 o 
   4  44   0        2.04      -20.71     38.50 o 
   5  44   0       14.02      107.64     88.61 o 
   1  45   0        0.00       33.50     18.00 o 
   2  45   0      268.97      302.88     31.77 o 
   3  45   0      134.30       85.37     36.02 o 
   4  45   0        3.41      -38.33     38.92 o 
   5  45   0      171.23      154.26     53.10 o 
   0  46   0        0.30       13.02     23.64 o 
   1  46   0      417.11      430.89     34.42 o 
   2  46   0        4.70       79.98     41.40 o 
   3  46   0      195.89      162.43     40.70 o 
   4  46   0       17.55        4.00     40.71 o 
   5  46   0        1.28       29.04     50.11 o 
   1  47   0       55.45       99.31     20.69 o 
   2  47   0      675.39      608.54     49.70 o 
   3  47   0       37.45       68.43     35.46 o 
   4  47   0        3.60       -8.42     42.35 o 
   5  47   0        3.23       80.01     51.77 o 
   0  48   0      264.56      275.61     35.61 o 
   1  48   0        9.77       27.09     19.38 o 
   2  48   0       78.20      101.53     46.38 o 
   3  48   0      212.18      169.10     40.60 o 
   4  48   0       61.81       94.57     46.51 o 
   5  48   0       21.15       44.84     53.08 o 
   1  49   0        0.50       15.55     19.15 o 
   2  49   0      476.35      412.69     69.53 o 
   3  49   0       58.69       65.24     44.97 o 
   4  49   0      111.39       35.33     43.97 o 
   5  49   0      432.52      462.33     69.72 o 
   0  50   0        0.01       10.66     28.34 o 
   1  50   0        3.66       14.57     22.11 o 
   2  50   0      407.32      371.04     69.53 o 
   3  50   0       80.19       53.33     36.43 o 
   4  50   0        0.61        8.23     72.51 o 
   5  50   0       32.75       64.91     58.95 o 
   1  51   0      165.51      232.15     34.07 o 
   2  51   0       11.91       35.69     31.45 o 
   3  51   0       21.41       19.56     37.91 o 
   4  51   0      181.13      138.89     46.14 o 
   0  52   0       53.04       51.62     31.14 o 
   1  52   0     1895.96     1827.32     69.82 o 
   2  52   0      128.73      106.13     36.44 o 
   3  52   0        1.07      -29.06     37.25 o 
   4  52   0        0.08      -23.69     43.90 o 
   1  53   0      720.89      805.85     43.26 o 
   2  53   0       90.10       58.53     34.75 o 
   3  53   0        1.12       35.46     41.15 o 
   4  53   0      104.83       72.64     48.15 o 
   0  54   0      761.30      721.49     50.69 o 
   1  54   0        5.47      135.26     29.87 o 
   2  54   0       25.35       19.94     43.81 o 
   3  54   0       52.18       -4.39     39.31 o 
   4  54   0        0.60      -10.46     44.47 o 
   1  55   0       24.00       73.19     29.99 o 
   2  55   0        1.88       33.96     36.26 o 
   3  55   0        6.25      -23.89     39.31 o 
   4  55   0       21.94       70.22     48.47 o 
   0  56   0       13.50       29.70     58.41 o 
   1  56   0       10.07       48.99     30.38 o 
   2  56   0        1.45      -17.53     55.67 o 
   3  56   0        5.37       -6.22     40.39 o 
   4  56   0        0.37      -22.33     48.28 o 
   1  57   0      619.05      693.86     54.19 o 
   2  57   0      221.44      212.54     47.09 o 
   3  57   0       40.41       16.91     39.41 o 
   4  57   0        4.13        3.10     49.65 o 
   0  58   0       44.03       46.13     57.91 o 
   1  58   0      422.44      542.66     46.88 o 
   2  58   0       24.51       42.32     41.01 o 
   3  58   0       42.48      -19.54     42.47 o 
   4  58   0        0.78      -38.70     51.50 o 
   1  59   0      272.01      411.82     44.85 o 
   2  59   0      129.40      130.34     46.38 o 
   3  59   0        1.49       32.87     44.80 o 
   0  60   0        0.74       12.94     59.57 o 
   1  60   0      423.07      527.02     87.28 o 
   2  60   0        0.28       -3.45     41.23 o 
   3  60   0       21.37      -35.63     49.95 o 
   1  61   0       57.22      141.54     66.54 o 
   2  61   0        7.37       34.84     61.15 o 
   3  61   0       19.42       32.89     47.66 o 
   0  62   0     1047.82     1090.87    101.22 o 
   1  62   0      253.73      369.71     78.82 o 
   2  62   0       15.53       42.02     45.00 o 
   3  62   0       26.03       76.09     53.20 o 
   1  63   0       45.76      100.89     67.20 o 
   2  63   0       17.48      -18.64     48.12 o 
   3  63   0      150.37      139.33     79.98 o 
   0  64   0      826.11     1045.74    101.39 o 
   1  64   0        2.09        1.00     66.21 o 
   2  64   0       20.33      -13.11     67.54 o 
   1  65   0       22.86       22.24     65.05 o 
   2  65   0        0.20      -32.36     71.68 o 
   0  66   0      416.16      661.59    101.22 o 
   1  66   0        0.56      -30.53     69.86 o 
   2  66   0        7.67      -34.68     71.19 o 
   1  67   0        0.02      -14.10     69.69 o 
   0  68   0       48.56       22.90     74.84 o 
   1  68   0       43.89      155.15     80.48 o 
  -7   0   1      174.92      218.71     80.65 o 
  -5   0   1       53.20       78.65     41.98 o 
  -3   0   1      229.91      200.72     21.25 o 
   1   0   1     7407.60     7454.41    332.70 o 
   3   0   1      587.78      549.58     45.47 o 
   5   0   1       21.07        6.10     29.74 o 
   7   0   1        2.93      116.65     82.97 o 
  -7   1   1       12.83       57.26     62.48 o 
  -6   1   1      557.35      572.56     51.57 o 
  -5   1   1      113.54      104.36     31.85 o 
  -4   1   1        7.26        0.14     15.30 o 
  -3   1   1       62.73       43.96     13.23 o 
  -2   1   1      407.77      362.53     14.11 o 
  -1   1   1    18638.16    20231.07    464.70 o 
   0   1   1      291.73      279.94     18.75 o 
   1   1   1    16796.39    16415.25    508.18 o 
   2   1   1      253.69      267.84     20.47 o 
   3   1   1      230.15      264.66     27.10 o 
   4   1   1        0.54       12.95     22.02 o 
   5   1   1        0.01       12.77     24.97 o 
   6   1   1        2.60      101.67     69.78 o 
   7   1   1      433.73      592.47     77.78 o 
  -7   2   1       10.97       27.57     49.55 o 
  -6   2   1     1181.13     1107.90     71.28 o 
  -5   2   1       91.51       97.38     32.36 o 
  -4   2   1      282.13      306.30     22.24 o 
  -3   2   1      400.31      341.15     16.90 o 
  -2   2   1      264.60      275.73     15.42 o 
  -1   2   1     2844.53     3038.11    102.22 o 
   0   2   1     2618.19     2007.35    103.05 o 
   1   2   1     1704.14     1731.07     60.55 o 
   2   2   1      584.91      546.90     27.87 o 
   3   2   1     1101.24     1163.73     50.68 o 
   4   2   1        0.08       18.52     18.87 o 
   5   2   1        2.76       15.63     25.56 o 
   6   2   1     1449.13     1512.63     91.76 o 
   7   2   1       19.16        0.06     52.14 o 
  -7   3   1       11.37       -5.34     49.31 o 
  -6   3   1        6.09       30.88     36.48 o 
  -5   3   1      374.88      377.88     44.11 o 
  -4   3   1      530.49      513.64     28.64 o 
  -3   3   1       83.18       83.05     12.12 o 
  -2   3   1     1175.79     1082.93     32.60 o 
  -1   3   1      165.42      243.20     25.80 o 
   0   3   1      161.91      145.07      9.40 o 
   1   3   1     2596.39     2376.94     79.90 o 
   2   3   1       49.34       18.84     14.31 o 
   3   3   1       97.60      145.53     22.81 o 
   4   3   1        2.89       -3.88     19.36 o 
   5   3   1        8.44       28.48     27.08 o 
   6   3   1     1397.93     1527.64     90.56 o 
   7   3   1       57.48      148.59     59.10 o 
  -7   4   1        4.29       25.30     48.28 o 
  -6   4   1      207.39      227.06     45.64 o 
  -5   4   1      231.30      254.66     38.70 o 
  -4   4   1       63.80       51.90     15.52 o 
  -3   4   1       10.78        8.27     10.26 o 
  -2   4   1      228.56      264.52     14.20 o 
  -1   4   1     4535.74     4737.18    132.26 o 
   0   4   1      156.73      160.44     15.85 o 
   1   4   1     3879.77     3550.91    115.75 o 
   2   4   1      107.34      108.99     34.35 o 
   3   4   1      106.76      113.86     21.18 o 
   4   4   1      188.22      214.59     25.81 o 
   5   4   1      220.39      304.85     42.83 o 
   6   4   1      621.61      768.28     68.23 o 
   7   4   1        6.10       29.33     79.15 o 
  -7   5   1       17.73       92.66    101.22 o 
  -6   5   1       75.48      102.55     38.48 o 
  -5   5   1      281.18      279.32     39.98 o 
  -4   5   1      203.52      179.62     28.22 o 
  -3   5   1      128.18      132.65     13.30 o 
  -2   5   1     3467.96     3498.25     84.95 o 
  -1   5   1    27054.25    27901.12    791.25 o 
   0   5   1       36.69       33.50      4.54 o 
   1   5   1     2564.93     2535.26     84.89 o 
   2   5   1     2650.78     2769.52     95.85 o 
   3   5   1       40.74       68.36     16.39 o 
   4   5   1        3.39        8.37     19.51 o 
   5   5   1      177.03      193.76     48.37 o 
   6   5   1        3.83      108.71     44.06 o 
   7   5   1      173.77      219.72    155.90 o 
  -7   6   1      653.52      774.76     81.37 o 
  -6   6   1      255.78      273.54     47.06 o 
  -5   6   1      179.80      225.16     37.26 o 
  -4   6   1      200.92      207.34     25.76 o 
  -3   6   1       16.75       11.47     10.54 o 
  -2   6   1     1107.42     1118.33     56.73 o 
  -1   6   1     6447.55     6435.91    229.40 o 
   0   6   1      775.09      827.32     24.81 o 
   1   6   1      660.94      594.28     26.85 o 
   2   6   1     1516.13     1398.69     75.00 o 
   3   6   1     1184.04     1134.66     42.45 o 
   4   6   1      399.05      448.16     31.42 o 
   5   6   1       31.57       51.40     33.20 o 
   6   6   1     1032.32     1266.16    201.61 o 
   7   6   1     1099.57     1046.92     84.23 o 
  -7   7   1      457.77      546.17     72.48 o 
  -6   7   1        0.84       27.34     35.38 o 
  -5   7   1       99.54      101.19     52.35 o 
  -4   7   1      300.51      334.37     29.88 o 
  -3   7   1      482.02      449.75     19.33 o 
  -2   7   1      855.50      873.88     72.43 o 
  -1   7   1     5543.28     5720.96    204.60 o 
   0   7   1     2319.39     2220.41     55.37 o 
   1   7   1     1987.97     1985.12     57.82 o 
   2   7   1     2201.13     2427.09     72.46 o 
   3   7   1      446.48      456.29     25.07 o 
   4   7   1        3.36       18.48     19.55 o 
   5   7   1      190.07      236.87     53.02 o 
   6   7   1      596.98      760.16    105.70 o 
   7   7   1       61.08      205.70     61.48 o 
  -7   8   1      358.22      397.25     90.10 o 
  -6   8   1       29.19       82.08     38.35 o 
  -5   8   1      369.57      437.52     46.78 o 
  -4   8   1      643.15      559.60     31.16 o 
  -3   8   1       54.74       39.33     12.23 o 
  -2   8   1       46.28       35.28     12.96 o 
  -1   8   1    21302.39    20743.60    566.67 o 
   0   8   1     5492.03     5551.56    117.77 o 
   1   8   1    12009.47    12076.36    317.13 o 
   2   8   1      105.08      130.62     15.49 o 
   3   8   1      106.27       86.23     18.90 o 
   4   8   1       68.66       77.17     21.40 o 
   5   8   1      215.72      249.30     41.83 o 
   6   8   1      266.45      238.45     52.62 o 
   7   8   1     1231.86     1167.45     88.50 o 
  -7   9   1      631.49      843.79    119.31 o 
  -6   9   1      523.92      554.11     54.86 o 
  -5   9   1      497.98      492.54     44.96 o 
  -4   9   1      108.29      117.72     23.49 o 
  -3   9   1       45.76       36.41     12.35 o 
  -2   9   1       53.04       14.28     14.44 o 
  -1   9   1    16155.30    15432.05    358.80 o 
   0   9   1      882.09      810.19     38.63 o 
   1   9   1     9821.65     9964.45    263.24 o 
   2   9   1      430.33      481.87     41.49 o 
   3   9   1       68.52       42.91     19.37 o 
   4   9   1      541.24      524.52     30.49 o 
   5   9   1      471.03      438.40     49.38 o 
   6   9   1      451.20      459.88     63.65 o 
   7   9   1        5.55      127.35     57.64 o 
  -7  10   1      111.00      184.52     80.31 o 
  -6  10   1      465.00      516.23     58.43 o 
  -5  10   1      731.43      645.76     47.40 o 
  -4  10   1        6.91       46.66     18.87 o 
  -3  10   1      177.60      159.53     15.33 o 
  -1  10   1    15498.20    14988.49    348.37 o 
   0  10   1     1628.86     1688.81     65.19 o 
   1  10   1    11034.00    11023.16    293.08 o 
   2  10   1     3894.40     4100.87    115.65 o 
   3  10   1       44.58       34.00     15.33 o 
   4  10   1        6.76       10.42     19.87 o 
   5  10   1      199.59      246.27     42.54 o 
   6  10   1       13.85      -42.52     42.52 o 
   7  10   1      597.77      720.06     87.43 o 
  -7  11   1      155.71      141.05     80.98 o 
  -6  11   1       85.11      129.91     40.71 o 
  -5  11   1       17.25       45.99     28.31 o 
  -4  11   1      849.16      699.08     39.69 o 
  -3  11   1       74.59       61.27     12.83 o 
  -2  11   1        4.95       51.51     39.16 o 
  -1  11   1    12821.06    12937.48    301.56 o 
   0  11   1      245.30      204.29      9.40 o 
   1  11   1     4256.06     4153.79    114.55 o 
   2  11   1     3173.07     3321.19     96.06 o 
   3  11   1       48.16       52.70     16.83 o 
   4  11   1      406.64      448.69     29.55 o 
   5  11   1      325.34      415.66     48.41 o 
   6  11   1      153.98      133.95     50.18 o 
   7  11   1        0.19      -43.22     53.62 o 
  -7  12   1       11.69       55.59     71.02 o 
  -6  12   1      202.79      255.65     47.10 o 
  -5  12   1      205.21      182.28     33.97 o 
  -4  12   1       30.92       31.72     23.88 o 
  -3  12   1      571.16      467.45     59.61 o 
  -2  12   1     2583.62     2684.92     82.07 o 
  -1  12   1     1618.40     1791.74     53.45 o 
   0  12   1      742.17      654.42     19.67 o 
   1  12   1     3292.95     3280.53     92.42 o 
   2  12   1     2612.01     2566.44     76.65 o 
   3  12   1        3.16      -12.29     14.41 o 
   4  12   1       98.81      142.76     24.14 o 
   5  12   1      152.69      209.18     76.50 o 
   6  12   1       28.38       23.86     42.47 o 
   7  12   1        7.86       66.30     60.18 o 
  -7  13   1       62.48       16.93     72.35 o 
  -6  13   1        4.04       26.40     36.93 o 
  -5  13   1       82.36      142.53     28.39 o 
  -4  13   1      367.48      289.22     34.07 o 
  -3  13   1      271.57      260.89     48.95 o 
  -2  13   1     1372.21     1355.49     46.33 o 
  -1  13   1     1557.64     1549.65     40.50 o 
   0  13   1       88.55       85.85      8.33 o 
   1  13   1     2242.31     2215.02     65.26 o 
   2  13   1      492.73      417.69     21.80 o 
   3  13   1       67.68       61.75     20.50 o 
   4  13   1      304.21      312.53     29.72 o 
   5  13   1       49.28       85.79     50.44 o 
   6  13   1       13.62       31.20     61.06 o 
   7  13   1       35.32       -8.85     59.96 o 
  -7  14   1        7.16      -27.88     67.20 o 
  -6  14   1      251.29      272.09     49.33 o 
  -5  14   1      313.61      315.55     43.40 o 
  -4  14   1        4.16       29.81     26.55 o 
  -3  14   1      242.85      181.15     22.09 o 
  -2  14   1     1024.42      990.66     51.71 o 
  -1  14   1      154.38      161.67     11.34 o 
   0  14   1     1089.33     1014.66     28.45 o 
   1  14   1     1551.80     1671.35     51.34 o 
   2  14   1      773.59      709.66     29.25 o 
   3  14   1       73.31       75.18     17.82 o 
   4  14   1      589.46      575.24     41.82 o 
   5  14   1     1372.41     1189.32     68.14 o 
   6  14   1       28.74       32.86     63.22 o 
   7  14   1       97.61       57.34     56.14 o 
  -7  15   1      177.33      175.06     77.82 o 
  -6  15   1       40.04       50.44     54.76 o 
  -5  15   1      340.28      322.99     35.14 o 
  -4  15   1      163.69       99.63     40.07 o 
  -3  15   1      136.22      120.61     17.18 o 
  -2  15   1     2320.88     2289.99     59.41 o 
  -1  15   1      242.57      271.65     11.69 o 
   0  15   1       44.19       38.34      8.60 o 
   1  15   1     9900.65     9836.26    232.03 o 
   2  15   1       37.48        7.90     11.99 o 
   3  15   1      385.98      383.32     29.69 o 
   4  15   1      425.20      439.72     32.92 o 
   5  15   1       12.76       79.42     36.84 o 
   6  15   1       24.65        2.16     61.40 o 
   7  15   1        4.06      -54.56     54.56 o 
  -7  16   1       60.34       58.68     44.45 o 
  -6  16   1       63.99       85.62     57.75 o 
  -5  16   1       37.16       69.86     26.00 o 
  -4  16   1       14.11       -4.06     29.54 o 
  -3  16   1      183.54      190.49     20.98 o 
  -2  16   1     1315.92     1365.74     38.10 o 
  -1  16   1      101.53      122.05      9.03 o 
   0  16   1     7307.77     7303.24    194.72 o 
   1  16   1     3120.35     3190.05     91.22 o 
   2  16   1      189.38      222.98     19.25 o 
   3  16   1     1776.17     1703.43     58.72 o 
   4  16   1      733.75      712.49     36.78 o 
   5  16   1      793.88      790.32     56.51 o 
   6  16   1        4.63      -16.26     58.24 o 
   7  16   1       21.71       69.16     56.58 o 
  -7  17   1        0.02       47.31     43.98 o 
  -6  17   1      103.25      146.69     65.55 o 
  -5  17   1      763.32      662.92     40.44 o 
  -4  17   1      184.65       92.66     67.62 o 
  -3  17   1       46.89       68.74     10.80 o 
  -2  17   1     1060.80     1097.15     32.12 o 
  -1  17   1      110.48      141.21     12.79 o 
   0  17   1      559.78      505.59     20.11 o 
   1  17   1     3562.46     3622.21    102.43 o 
   2  17   1       91.64       89.40     14.77 o 
   3  17   1      329.79      352.81     24.56 o 
   4  17   1       15.73        3.88     26.88 o 
   5  17   1      291.86      297.92     46.38 o 
   6  17   1        3.40        0.17     62.56 o 
   7  17   1        3.61      -15.90     53.98 o 
  -7  18   1       36.99       -0.48     43.14 o 
  -6  18   1      263.76      328.85     84.13 o 
  -5  18   1      395.65      461.10     40.62 o 
  -4  18   1      142.20      161.07     27.91 o 
  -3  18   1      256.36      251.49     18.39 o 
  -2  18   1     1535.70     1501.21     41.59 o 
  -1  18   1      704.52      689.36     21.80 o 
   0  18   1       10.23        2.61      7.10 o 
   1  18   1      122.85      102.96     15.78 o 
   2  18   1       51.37       40.14     13.10 o 
   3  18   1     1133.57     1088.22     43.14 o 
   4  18   1        6.15       10.62     27.57 o 
   5  18   1      381.58      431.12     57.00 o 
   6  18   1       25.10       35.68     61.89 o 
   7  18   1        0.86      -39.89     56.03 o 
  -7  19   1        0.62      -28.04     73.18 o 
  -6  19   1      257.38      276.91     45.61 o 
  -5  19   1      699.13      607.15     32.85 o 
  -4  19   1      371.04      348.21     28.26 o 
  -3  19   1      533.68      451.03     25.47 o 
  -2  19   1        2.95       43.73     16.02 o 
  -1  19   1        1.62       72.77     36.28 o 
   0  19   1       16.66        7.69      7.22 o 
   1  19   1     6553.70     6848.76    186.26 o 
   2  19   1      645.39      654.65     28.91 o 
   3  19   1      444.59      401.36     25.41 o 
   4  19   1      208.54      173.50     34.21 o 
   5  19   1      748.21      678.91     52.49 o 
   6  19   1        4.11       18.31     47.96 o 
   7  19   1       95.09       44.43     96.41 o 
  -7  20   1       84.06       89.61     79.48 o 
  -6  20   1      224.93      271.60     45.96 o 
  -5  20   1       75.68       74.95     25.12 o 
  -4  20   1      277.84      341.21     27.92 o 
  -3  20   1      234.81      218.02     21.85 o 
  -2  20   1      892.42      806.07     25.90 o 
  -1  20   1     1360.96     1619.48     50.15 o 
   0  20   1      241.48      219.86     12.36 o 
   1  20   1        3.52        0.75     10.93 o 
   2  20   1      358.92      326.14     20.45 o 
   3  20   1        0.54        5.97     16.25 o 
   4  20   1       62.87       39.00     29.03 o 
   5  20   1      159.27      137.81     39.75 o 
   6  20   1       74.54       84.85     46.69 o 
   7  20   1       95.78       39.16     87.45 o 
  -7  21   1        3.04      -69.03     73.51 o 
  -6  21   1      465.62      583.00     60.27 o 
  -5  21   1      161.21       80.87     52.83 o 
  -4  21   1      995.36     1068.45     56.04 o 
  -3  21   1        0.19       -4.05     13.90 o 
  -2  21   1      667.91      637.31     22.08 o 
  -1  21   1     7132.01     6794.08    184.35 o 
   0  21   1       12.59       33.33     11.50 o 
   1  21   1     1379.34     1374.01     62.29 o 
   2  21   1      805.61      742.50     29.34 o 
   3  21   1      420.11      423.13     26.24 o 
   4  21   1      430.00      450.58     68.53 o 
   5  21   1       51.53      -21.74     47.46 o 
   6  21   1        2.40       -7.97     45.04 o 
   7  21   1      216.19      193.81     93.59 o 
  -7  22   1       19.58       72.18     79.32 o 
  -6  22   1       90.68       81.56     36.83 o 
  -5  22   1      204.14      166.19     35.65 o 
  -4  22   1     2548.08     2443.28     84.71 o 
  -3  22   1       31.37       32.02     14.81 o 
  -2  22   1      524.19      573.97     32.91 o 
  -1  22   1     2907.99     3244.57     92.81 o 
   0  22   1      883.26      859.97     29.53 o 
   1  22   1     1221.92     1213.69     54.48 o 
   2  22   1       10.11       44.21     11.11 o 
   3  22   1      836.84      772.64     35.89 o 
   4  22   1      470.38      497.89     49.13 o 
   5  22   1       62.64       64.38     52.27 o 
   6  22   1        6.10      -13.74     44.46 o 
  -7  23   1        0.49      -36.01     77.33 o 
  -6  23   1       46.06       73.21     37.49 o 
  -5  23   1        1.48       -1.77     23.00 o 
  -4  23   1     3010.25     2979.22     99.54 o 
  -3  23   1        8.03       28.64     14.75 o 
  -2  23   1     2368.74     2426.57     64.00 o 
  -1  23   1      222.10      421.72     44.80 o 
   0  23   1      291.08      292.69     18.12 o 
   1  23   1      391.95      340.86     35.39 o 
   2  23   1     2312.59     2243.47     61.17 o 
   3  23   1      234.34      271.15     25.60 o 
   4  23   1      641.57      655.24     77.91 o 
   5  23   1      182.94      154.21     44.80 o 
   6  23   1       46.19       62.13     47.19 o 
  -6  24   1       17.81      -28.71     62.06 o 
  -5  24   1       73.55       77.70     28.07 o 
  -4  24   1     2677.91     2601.66    104.13 o 
  -3  24   1      421.24      441.79     27.34 o 
  -2  24   1     2372.06     2364.34     63.12 o 
  -1  24   1      550.51      576.48     20.58 o 
   0  24   1      318.93      287.58     14.23 o 
   1  24   1       18.47        1.46     11.30 o 
   2  24   1       68.81       90.35     20.00 o 
   3  24   1       27.40       32.07     18.71 o 
   4  24   1     2595.22     2686.54    127.19 o 
   5  24   1       28.13      135.25    113.58 o 
   6  24   1       41.53      -13.24     48.45 o 
  -6  25   1        0.24       26.38     64.05 o 
  -5  25   1       29.96       36.09     24.82 o 
  -4  25   1        4.69      621.60     57.75 o 
  -3  25   1     1077.96     1064.10     43.60 o 
  -2  25   1       10.10       88.83     47.42 o 
  -1  25   1      537.02      507.40     19.48 o 
   0  25   1      161.28      217.97     27.52 o 
   1  25   1      255.49      249.11     71.10 o 
   2  25   1     1347.49     1235.64     38.18 o 
   3  25   1      597.96      593.06     25.87 o 
   4  25   1     3529.49     3467.17    141.53 o 
   5  25   1      100.27       88.03     40.28 o 
   6  25   1       75.94      120.69     50.57 o 
  -6  26   1        1.74      -26.22     56.92 o 
  -5  26   1       48.96       35.59     27.05 o 
  -4  26   1     6661.67     5970.38    181.78 o 
  -3  26   1     1295.91     1263.69     49.22 o 
  -2  26   1      522.72      484.73     19.78 o 
  -1  26   1      112.41       97.72     11.53 o 
   0  26   1     1448.73     1338.85     39.40 o 
   1  26   1      470.66      418.88     50.21 o 
   2  26   1      121.52      110.05     12.72 o 
   3  26   1      251.13      281.49     21.07 o 
   4  26   1      790.80      982.56    131.34 o 
   5  26   1        4.62       33.29     39.83 o 
   6  26   1        2.29       -7.96     46.62 o 
  -6  27   1       93.89       76.99     62.72 o 
  -5  27   1        4.43       -0.11     25.43 o 
  -4  27   1     1603.42     1765.38     67.58 o 
  -3  27   1       11.76      110.98     35.39 o 
  -2  27   1      758.80      679.95     24.27 o 
  -1  27   1       86.63       86.34     11.67 o 
   0  27   1      159.58      272.06     21.65 o 
   1  27   1       33.36       61.79     19.32 o 
   2  27   1       29.03       29.10     11.52 o 
   3  27   1      219.56      322.62     44.60 o 
   4  27   1     5207.87     5084.24    195.01 o 
   5  27   1      294.99      252.70     48.87 o 
   6  27   1        0.51      -25.15     47.57 o 
  -6  28   1       33.02       52.60     62.06 o 
  -5  28   1      109.48      104.02     44.55 o 
  -4  28   1     1420.81     1330.78     55.35 o 
  -3  28   1     1805.19     1665.18     60.53 o 
  -2  28   1       84.78      187.53     27.38 o 
  -1  28   1       18.63       22.57     10.39 o 
   0  28   1      401.58      402.13     18.66 o 
   1  28   1     1377.72     1366.62     47.59 o 
   2  28   1      119.26      120.59     13.32 o 
   3  28   1     2660.97     2640.33     88.18 o 
   4  28   1      927.14      956.85     60.04 o 
   5  28   1        1.96        7.77     40.42 o 
   6  28   1       18.01        6.64     47.40 o 
  -6  29   1      109.14       53.76     67.20 o 
  -5  29   1       20.71       49.84     36.34 o 
  -4  29   1      287.07      293.51     29.73 o 
  -3  29   1     1247.52     1167.62     47.24 o 
  -2  29   1     1252.02     1192.07     36.88 o 
  -1  29   1      228.33      258.76     15.29 o 
   0  29   1        6.55       26.09     10.45 o 
   1  29   1       12.77       45.73     14.45 o 
   2  29   1      450.17      395.98     19.29 o 
   3  29   1     3086.18     3069.32    104.59 o 
   4  29   1      802.10      729.83     52.99 o 
   5  29   1       37.48       35.95     41.34 o 
   6  29   1      147.66      187.38     82.06 o 
  -6  30   1       29.99       86.45     66.37 o 
  -5  30   1      259.61      199.84     70.11 o 
  -4  30   1      917.40      788.40     40.39 o 
  -3  30   1      691.98      779.85     36.69 o 
  -2  30   1      458.66      538.95     26.33 o 
  -1  30   1      137.09      113.21     15.84 o 
   0  30   1       49.47       52.17     11.85 o 
   1  30   1      588.74      577.40     27.63 o 
   2  30   1      584.68      589.89     30.59 o 
   3  30   1      197.40      217.35     34.42 o 
   4  30   1      802.33      729.81    112.34 o 
   5  30   1       20.22        2.02     54.84 o 
   6  30   1       35.85       13.56     49.77 o 
  -6  31   1       16.87       50.78     63.55 o 
  -5  31   1       31.10       55.53     39.46 o 
  -4  31   1        0.05       10.66     29.79 o 
  -3  31   1     1869.04     1715.05     62.47 o 
  -2  31   1      819.15      776.74     33.21 o 
  -1  31   1       37.50       64.28     13.29 o 
   0  31   1       28.65       10.24     10.56 o 
   1  31   1       73.11       75.11     13.19 o 
   2  31   1      327.55      365.68     25.70 o 
   3  31   1     1224.23     1279.36     51.82 o 
   4  31   1       72.34       51.67     33.20 o 
   5  31   1        6.22        9.76     41.24 o 
   6  31   1       32.57       13.96     51.33 o 
  -6  32   1      279.28      271.33     58.09 o 
  -5  32   1      124.55       35.32     39.01 o 
  -4  32   1       14.60       19.85     32.14 o 
  -3  32   1        5.39       58.16     29.04 o 
  -2  32   1       80.01      117.60     18.18 o 
  -1  32   1      180.17      212.79     20.09 o 
   0  32   1       12.39       21.77     11.20 o 
   1  32   1       21.78       20.21     11.86 o 
   2  32   1       16.65       53.80     36.42 o 
   3  32   1      100.79      115.31     24.01 o 
   4  32   1      208.48      156.05     40.10 o 
   5  32   1       64.59       35.15     45.10 o 
   6  32   1       63.05      139.65     54.76 o 
  -6  33   1        0.64       45.41     52.30 o 
  -5  33   1       78.72       49.03     41.27 o 
  -4  33   1       35.59       -1.73     29.93 o 
  -3  33   1      558.97      589.32     49.73 o 
  -2  33   1      144.59      137.01     18.52 o 
  -1  33   1        0.04       24.85     11.74 o 
   0  33   1      363.56      352.82     18.83 o 
   1  33   1       36.40       35.07     12.46 o 
   2  33   1     1223.71     1105.88     44.62 o 
   3  33   1      401.67      503.18     35.25 o 
   4  33   1      419.09      419.38     90.77 o 
   5  33   1       17.96       88.13     51.27 o 
   6  33   1       35.16       65.91     53.29 o 
  -6  34   1        2.70      -18.89     56.92 o 
  -5  34   1        0.10        7.42     37.74 o 
  -4  34   1        0.00       -7.98     29.30 o 
  -3  34   1     3002.23     2667.75    164.11 o 
  -2  34   1        5.37       25.12     16.25 o 
  -1  34   1      374.39      363.62     18.87 o 
   0  34   1      106.54      129.49     16.26 o 
   1  34   1       24.18       14.55     13.22 o 
   2  34   1       57.94       79.03     37.79 o 
   3  34   1     3738.51     3602.82    199.21 o 
   4  34   1       84.76       72.06     37.25 o 
   5  34   1      381.56      401.73     57.77 o 
   6  34   1        2.35       85.29     79.32 o 
  -6  35   1        0.44      -40.01     51.10 o 
  -5  35   1      291.89      261.17     48.99 o 
  -4  35   1       20.14       52.77     43.14 o 
  -3  35   1      478.32      562.89     43.18 o 
  -2  35   1      111.97      116.95     19.46 o 
  -1  35   1      185.76      244.69     18.65 o 
   0  35   1      481.00      431.65     36.21 o 
   1  35   1       78.02       56.04     21.45 o 
   2  35   1      649.84      614.35     32.58 o 
   3  35   1     2389.53     2336.54    103.69 o 
   4  35   1       88.17       98.72     55.42 o 
   5  35   1        6.19       40.28     45.59 o 
   6  35   1      224.81      311.30     94.92 o 
  -6  36   1       83.59       92.54     53.90 o 
  -5  36   1       43.73       46.16     79.48 o 
  -4  36   1      173.69      128.37     35.95 o 
  -3  36   1      713.21      634.52     46.55 o 
  -2  36   1       54.07       64.64     19.93 o 
  -1  36   1      628.02      592.43     25.08 o 
   0  36   1      568.37      545.00     27.28 o 
   1  36   1        5.84       -5.08     12.75 o 
   2  36   1       19.26       36.64     19.28 o 
   3  36   1      234.21      325.62     78.24 o 
   4  36   1      120.76      103.81     37.83 o 
   5  36   1       98.32      119.59     47.56 o 
   6  36   1       49.78       68.86     77.49 o 
  -6  37   1      149.33      126.61     92.01 o 
  -5  37   1       36.77       10.24     39.89 o 
  -4  37   1      105.16      117.62     36.72 o 
  -3  37   1      526.05      578.93     48.43 o 
  -2  37   1       55.08       42.47     18.75 o 
  -1  37   1      601.03      576.64     24.94 o 
   0  37   1       99.50      191.97     25.46 o 
   1  37   1       80.62       38.36     24.02 o 
   2  37   1       59.17       82.32     24.37 o 
   3  37   1     1463.63     1336.99     71.15 o 
   4  37   1       93.85       76.64     36.57 o 
   5  37   1       55.15       77.44     48.29 o 
   6  37   1      370.04      479.89    105.70 o 
  -6  38   1       43.63       30.49     51.69 o 
  -5  38   1        2.20        7.94     45.51 o 
  -4  38   1       10.87       -5.26     33.26 o 
  -3  38   1      152.86      183.16     37.67 o 
  -2  38   1       14.60       25.45     18.78 o 
  -1  38   1       60.61       91.48     16.41 o 
   0  38   1     1172.30     1111.04     37.81 o 
   1  38   1      197.06      200.99     23.26 o 
   2  38   1      178.05      163.90     24.62 o 
   3  38   1       44.66       57.20     31.00 o 
   4  38   1        0.36       24.40     38.33 o 
   5  38   1        0.16       54.48     48.16 o 
   6  38   1      107.01       65.15     60.80 o 
  -6  39   1      245.96      366.49     71.98 o 
  -5  39   1       24.19       25.62     44.07 o 
  -4  39   1       15.12       51.27     86.79 o 
  -3  39   1      236.40      232.42     43.89 o 
  -2  39   1      247.86      310.21     44.69 o 
  -1  39   1       64.57       73.00     15.89 o 
   0  39   1      268.59      341.60     21.34 o 
   1  39   1       43.19       36.80     14.73 o 
   2  39   1        6.85       22.07     21.28 o 
   3  39   1       74.80       63.46     32.17 o 
   4  39   1      102.67       90.53     42.80 o 
   5  39   1       19.89       21.02     46.49 o 
   6  39   1       51.22      125.46     63.95 o 
  -6  40   1       33.24       24.03     56.29 o 
  -5  40   1        0.72       -1.43     44.30 o 
  -4  40   1      475.19      564.66    141.96 o 
  -3  40   1        0.11       -1.19     29.75 o 
  -2  40   1      583.43      499.06     38.60 o 
  -1  40   1        9.37       21.50     14.68 o 
   0  40   1       91.85       98.12     16.58 o 
   1  40   1        7.63       -7.52     14.89 o 
   2  40   1      413.45      475.39     34.19 o 
   3  40   1      202.56      136.89     80.98 o 
   4  40   1      539.19      620.05     62.22 o 
   5  40   1      204.14      116.80     50.06 o 
  -5  41   1       70.76       58.86     46.40 o 
  -4  41   1      627.88      604.14     60.89 o 
  -3  41   1        0.72        6.48     28.86 o 
  -2  41   1      222.18      199.14     33.89 o 
  -1  41   1        2.68       20.08     15.40 o 
   0  41   1        0.05        7.26     14.32 o 
   1  41   1      297.24      242.02     38.41 o 
   2  41   1     2018.37     2030.96     72.27 o 
   3  41   1      756.39      632.06     56.17 o 
   4  41   1       65.67       89.84     40.15 o 
   5  41   1        0.60        4.52     47.40 o 
  -5  42   1       59.24       33.14    108.27 o 
  -4  42   1       17.19      117.36     41.84 o 
  -3  42   1       68.54       44.63     32.19 o 
  -2  42   1      119.78       94.25     29.66 o 
  -1  42   1      103.12       94.61     21.15 o 
   0  42   1      133.02      129.41     18.74 o 
   1  42   1       70.70       29.49     15.67 o 
   2  42   1     1729.04     1687.84     63.65 o 
   3  42   1      167.26      179.36     54.10 o 
   4  42   1      112.53       81.80     41.02 o 
   5  42   1       15.39       -9.81     47.70 o 
  -5  43   1        1.84      -33.63     45.78 o 
  -4  43   1      141.21      164.00     44.67 o 
  -3  43   1       42.69       29.77     29.54 o 
  -2  43   1      130.00      167.90     43.06 o 
  -1  43   1      559.10      560.23     37.83 o 
   0  43   1       40.86       38.47     16.78 o 
   1  43   1        7.05        2.31     17.22 o 
   2  43   1        9.69       51.25     30.46 o 
   3  43   1      117.77       59.77     45.47 o 
   4  43   1       38.86       38.02     40.17 o 
   5  43   1       47.50       36.31     49.40 o 
  -5  44   1       29.65       -3.36     47.07 o 
  -4  44   1       16.65       33.30     38.25 o 
  -3  44   1       21.71       20.13     31.61 o 
  -2  44   1     1285.84     1159.61     65.55 o 
  -1  44   1      415.44      434.42     30.17 o 
   0  44   1       80.55       66.61     17.91 o 
   1  44   1      733.91      522.42     86.15 o 
   2  44   1       93.44       93.94     25.09 o 
   3  44   1      127.95       90.56     37.78 o 
   4  44   1       66.20       70.43     42.24 o 
   5  44   1       10.97        8.39     50.41 o 
  -5  45   1       93.40       86.71     52.83 o 
  -4  45   1      167.52      162.83     45.05 o 
  -3  45   1       55.99       80.81     34.34 o 
  -2  45   1     1004.02     1039.39     60.72 o 
  -1  45   1      435.74      482.55     33.32 o 
   0  45   1      197.65      214.16     22.90 o 
   1  45   1      614.69      551.26     93.51 o 
   2  45   1      502.89      473.38     37.05 o 
   3  45   1       20.22       35.04     36.19 o 
   4  45   1       52.25       51.94     41.28 o 
   5  45   1       80.28       28.11     51.66 o 
  -5  46   1      137.57      109.03     56.06 o 
  -4  46   1       20.75      101.86     42.74 o 
  -3  46   1      235.71      207.27     42.13 o 
  -2  46   1      467.67      625.03     47.34 o 
  -1  46   1      201.30      300.32     38.17 o 
   0  46   1       67.40       83.13     19.28 o 
   1  46   1     1806.55     1214.00     86.29 o 
   2  46   1      167.63      231.54     35.41 o 
   3  46   1        0.01      -18.17     34.87 o 
   4  46   1       26.91       33.58     38.73 o 
   5  46   1       28.18       24.01     49.54 o 
  -5  47   1       47.13       29.58     65.21 o 
  -4  47   1      236.46      232.17     50.08 o 
  -3  47   1       35.59       37.03     41.15 o 
  -2  47   1     2578.21     2218.51    101.14 o 
  -1  47   1     1487.93     1390.15     55.97 o 
   0  47   1       28.01       40.55     18.04 o 
   1  47   1      142.93      271.32     52.45 o 
   2  47   1      797.55      595.07     37.70 o 
   3  47   1        1.55      -11.09     59.90 o 
   4  47   1        0.23       -8.09     41.65 o 
   5  47   1       34.45        5.56     51.84 o 
  -5  48   1      283.14      340.79     64.56 o 
  -4  48   1      173.10      133.59     44.98 o 
  -3  48   1      217.04      188.51     41.98 o 
  -2  48   1       17.71      115.39     33.73 o 
  -1  48   1      150.60      347.78     70.20 o 
   0  48   1       27.28       22.66     18.06 o 
   1  48   1     2083.60     1634.82    109.52 o 
   2  48   1        6.10       14.54     24.38 o 
   3  48   1      269.65      266.91     60.98 o 
   4  48   1        1.12       11.26     43.77 o 
   5  48   1      314.63      255.45    112.59 o 
  -5  49   1      693.44      665.54    114.08 o 
  -4  49   1       24.71       13.91     41.39 o 
  -3  49   1        0.25      -10.57     42.48 o 
  -2  49   1      145.17       62.80     32.74 o 
  -1  49   1     1011.99      950.78     45.25 o 
   0  49   1      104.83      116.25     38.46 o 
   1  49   1        6.32      134.96     43.02 o 
   2  49   1        0.22       -0.98     25.03 o 
   3  49   1       23.79       17.11     37.65 o 
   4  49   1        0.32      -11.72     44.58 o 
   5  49   1      118.10       62.12     55.34 o 
  -5  50   1        1.93       44.18     52.56 o 
  -4  50   1       98.17      157.10     48.61 o 
  -3  50   1        0.00        3.80     36.48 o 
  -2  50   1       66.76       61.18     35.56 o 
  -1  50   1      375.65      478.91     37.00 o 
   0  50   1       60.33       53.90     24.35 o 
   1  50   1      998.90      952.04     54.68 o 
   2  50   1      345.09      260.38     41.83 o 
   3  50   1        2.05      -23.42     36.07 o 
   4  50   1        1.19       63.22     49.02 o 
   5  50   1        1.73      -51.20     54.44 o 
  -4  51   1       52.37      108.36     47.26 o 
  -3  51   1       23.06      -16.89     40.74 o 
  -2  51   1      465.31      477.70     54.68 o 
  -1  51   1        5.83       62.49     26.70 o 
   0  51   1      280.04      306.77     40.94 o 
   1  51   1      869.10      915.28     45.53 o 
   2  51   1      127.35       56.42     36.94 o 
   3  51   1       22.01       18.46     40.16 o 
   4  51   1      236.46      216.07     51.54 o 
  -4  52   1      267.02      248.69     53.38 o 
  -3  52   1      236.90      230.28     46.60 o 
  -2  52   1       72.92       73.63     40.24 o 
  -1  52   1       53.45       58.63     28.12 o 
   0  52   1       44.88       85.66     27.61 o 
   1  52   1       29.48       73.79     26.03 o 
   2  52   1       34.21       11.52     33.66 o 
   3  52   1       34.94       31.92     38.20 o 
   4  52   1        1.91       31.41     46.58 o 
  -4  53   1       94.51      105.58     48.03 o 
  -3  53   1       30.19       87.32     62.72 o 
  -2  53   1       42.41       41.46     33.83 o 
  -1  53   1       16.33      100.26     36.07 o 
   0  53   1       79.74      110.20     28.65 o 
   1  53   1        1.77        9.12     24.60 o 
   2  53   1       29.16      -33.87     33.87 o 
   3  53   1       39.08       17.98     51.61 o 
   4  53   1      244.06      241.93     84.79 o 
  -4  54   1        8.64        3.21     46.97 o 
  -3  54   1      253.66      310.65     50.50 o 
  -2  54   1      104.59       63.84     37.92 o 
  -1  54   1     1328.45     1341.86     58.69 o 
   0  54   1      293.56      322.21     36.07 o 
   1  54   1        0.13       -7.06     38.08 o 
   2  54   1       39.26       -1.05     49.86 o 
   3  54   1       43.04       15.14     41.81 o 
   4  54   1        0.16      -16.46     44.25 o 
  -4  55   1        2.89       20.34     47.42 o 
  -3  55   1       90.57      108.38     96.08 o 
  -2  55   1       11.74       19.27     37.29 o 
  -1  55   1      796.51      889.96     47.60 o 
   0  55   1        6.10       34.18     27.82 o 
   1  55   1       49.24       73.85     38.43 o 
   2  55   1        0.16       13.79     37.47 o 
   3  55   1       20.84       -0.65     64.72 o 
   4  55   1      164.18      205.85     55.03 o 
  -4  56   1       52.46       68.69     50.14 o 
  -3  56   1      215.27      221.36     48.35 o 
  -2  56   1        3.73       -0.49     37.69 o 
  -1  56   1      349.70      462.38     53.73 o 
   0  56   1       88.86       93.08     41.69 o 
   1  56   1      196.06      265.62     69.61 o 
   2  56   1       57.22       58.57     38.01 o 
   3  56   1        3.23       -2.72     47.96 o 
   4  56   1       32.34       32.04     49.49 o 
  -4  57   1        7.60       -2.20     53.43 o 
  -3  57   1      124.63       91.32     43.79 o 
  -2  57   1       37.13       44.39     39.78 o 
  -1  57   1      240.86      213.23     67.54 o 
   0  57   1       91.58       94.13     31.74 o 
   1  57   1       36.54      109.77     43.39 o 
   2  57   1        0.91      -32.78     51.44 o 
   3  57   1        0.16      -32.04     42.17 o 
   4  57   1        6.75        5.14     48.57 o 
  -4  58   1       70.22      152.33     78.16 o 
  -3  58   1       81.97       87.53     44.61 o 
  -2  58   1       39.18       44.10     39.28 o 
  -1  58   1       30.64       82.71     41.94 o 
   0  58   1      119.42      183.74     34.57 o 
   1  58   1      399.37      466.46     54.80 o 
   2  58   1       72.44       45.40     40.91 o 
   3  58   1       25.45       18.77     45.29 o 
  -3  59   1       81.31       55.68     46.60 o 
  -2  59   1        0.23       14.33     41.70 o 
  -1  59   1       60.90       75.43     42.68 o 
   0  59   1        8.39       83.15     32.20 o 
   1  59   1       34.09       83.65     42.04 o 
   2  59   1       19.33      -59.07     59.07 o 
   3  59   1       60.30       80.22     71.77 o 
  -3  60   1        0.56       43.40     45.89 o 
  -2  60   1        0.09       -6.55     42.48 o 
  -1  60   1        0.00       40.51     42.25 o 
   0  60   1     1040.18     1082.69     55.14 o 
   1  60   1       53.77      168.24     47.28 o 
   2  60   1       65.81       70.03     62.89 o 
   3  60   1       77.10        2.32     47.04 o 
  -3  61   1       66.26       81.45     50.34 o 
  -2  61   1      132.70      139.73     58.58 o 
  -1  61   1      733.44      756.27     90.85 o 
   0  61   1       31.58      187.28     48.98 o 
   1  61   1       24.07      152.16     47.52 o 
   2  61   1      121.07       92.76     65.38 o 
   3  61   1       20.56      112.35    117.32 o 
  -3  62   1        1.02      -28.39     51.27 o 
  -2  62   1       24.00       24.92     46.13 o 
  -1  62   1       80.86      202.24     51.77 o 
   0  62   1      681.31      820.77     66.41 o 
   1  62   1      845.22      917.01     64.65 o 
   2  62   1        3.48      -25.06     63.39 o 
   3  62   1        1.65      -11.39     49.94 o 
  -3  63   1       13.77      148.02     86.45 o 
  -2  63   1       81.28       51.36     70.36 o 
  -1  63   1      238.18      315.07     55.32 o 
   0  63   1      133.31      157.68     62.31 o 
   1  63   1       77.73      225.20     51.92 o 
   2  63   1       44.32      -64.88     64.88 o 
  -2  64   1       28.65       34.48     48.81 o 
  -1  64   1      138.98      221.75     60.15 o 
   0  64   1       39.02      158.92     52.61 o 
   1  64   1      481.44      593.06     92.59 o 
   2  64   1        8.88       46.96     71.52 o 
  -2  65   1       56.49       83.85     54.01 o 
  -1  65   1      178.64      242.24     57.94 o 
   0  65   1        1.72        4.44     49.19 o 
   1  65   1       26.70       64.88     70.36 o 
   2  65   1        6.48       55.26     74.01 o 
  -2  66   1        2.10        7.91     50.59 o 
  -1  66   1        0.37      161.29     82.30 o 
   0  66   1      348.31      498.72     66.43 o 
   1  66   1       14.15      173.57     83.80 o 
   2  66   1       34.58      143.37     76.83 o 
  -1  67   1        0.04       64.88     79.15 o 
   0  67   1       55.09       28.12     55.20 o 
   1  67   1       74.22       67.70     74.01 o 
  -1  68   1       87.90      106.70     83.13 o 
   0  68   1       22.71       52.77     89.77 o 
   1  68   1       27.43       28.87     82.14 o 
  -6   0   2       16.27      136.07     54.93 o 
  -4   0   2        9.46       19.25     27.38 o 
  -2   0   2     3425.92     3239.49    111.40 o 
   0   0   2   130402.83   165934.61   7174.80 o 
   2   0   2     6301.71     6230.62    288.90 o 
   4   0   2      169.68      186.18     45.13 o 
   6   0   2      330.09      275.79     78.99 o 
  -7   1   2        7.75      -31.86     61.23 o 
  -6   1   2      283.72      336.28     50.61 o 
  -5   1   2      199.41      187.65     34.31 o 
  -4   1   2       64.04       59.40     21.93 o 
  -3   1   2      551.89      496.46     21.10 o 
  -2   1   2     1126.93     1163.32     37.55 o 
  -1   1   2      766.57      744.82     23.57 o 
   0   1   2    51297.69    66560.54   2039.29 o 
   1   1   2        4.23       -0.72     11.32 o 
   2   1   2     3118.38     3251.33    113.81 o 
   3   1   2      212.97      234.67     28.45 o 
   4   1   2      229.03      330.74     36.19 o 
   5   1   2        7.90      -23.34     41.00 o 
   6   1   2       40.65       43.70     43.98 o 
   7   1   2        0.00       -7.91     54.91 o 
  -7   2   2      153.84      200.29     78.65 o 
  -6   2   2      259.39      334.78     48.52 o 
  -5   2   2      110.09      165.99     33.72 o 
  -4   2   2       11.24        2.24     18.59 o 
  -3   2   2      173.92      163.12     21.94 o 
  -2   2   2     1315.10     1277.35     34.21 o 
  -1   2   2     1185.91     1266.35     27.62 o 
   0   2   2     4330.01     4859.37    155.88 o 
   1   2   2       37.72       48.54     14.55 o 
   2   2   2     1133.68     1167.78     50.63 o 
   3   2   2      910.55      907.16     60.73 o 
   4   2   2      148.18      194.76     32.44 o 
   5   2   2        6.14        3.21     28.53 o 
   6   2   2       21.62       73.78     45.00 o 
   7   2   2      145.80      209.77     66.44 o 
  -7   3   2      168.31       74.67     70.69 o 
  -6   3   2      104.49      119.10     38.17 o 
  -5   3   2      244.75      311.70     40.54 o 
  -4   3   2       71.49       51.32     18.24 o 
  -3   3   2      161.37      172.76     20.10 o 
  -2   3   2     1101.66     1041.48     26.42 o 
  -1   3   2      362.37      486.31     53.31 o 
   0   3   2     6390.01     7516.00    324.57 o 
   1   3   2       47.43       35.18     14.69 o 
   2   3   2      370.72      419.03     27.87 o 
   3   3   2      267.78      329.37     33.85 o 
   4   3   2       67.53      108.37     29.54 o 
   5   3   2       93.93       66.03     29.36 o 
   6   3   2       17.80       58.65     46.64 o 
   7   3   2        6.23       11.57     57.96 o 
  -7   4   2       34.19       74.51     71.19 o 
  -6   4   2      266.96      378.49     50.68 o 
  -5   4   2      363.21      379.00     43.34 o 
  -4   4   2        8.98       11.26     15.90 o 
  -3   4   2      113.97      109.65     13.89 o 
  -2   4   2     1022.02     1269.36     57.55 o 
  -1   4   2     8176.84     8643.63    168.54 o 
   0   4   2      352.84      369.99     19.47 o 
   1   4   2        0.82       14.76     26.47 o 
   2   4   2     1968.52     1954.11     73.91 o 
   3   4   2      281.81      338.68     54.51 o 
   4   4   2      195.02      224.24     33.48 o 
   5   4   2        4.07       24.44     27.72 o 
   6   4   2       77.77       93.58     47.48 o 
   7   4   2       11.56       55.94     90.10 o 
  -7   5   2        4.31        5.64     64.55 o 
  -6   5   2      149.86      170.13     42.12 o 
  -5   5   2        6.44       64.02     27.46 o 
  -4   5   2       92.01       94.03     19.37 o 
  -3   5   2      275.55      238.37     25.48 o 
  -2   5   2     4227.05     4057.93     89.14 o 
  -1   5   2      325.17      252.96     16.13 o 
   0   5   2        0.27       -0.62      6.91 o 
   1   5   2     1980.31     1974.89     71.28 o 
   2   5   2       65.13       94.26     18.40 o 
   3   5   2      272.70      297.43     31.36 o 
   4   5   2       40.91       61.87     26.01 o 
   5   5   2      391.54      429.11     53.15 o 
   6   5   2      472.22      513.00    140.63 o 
   7   5   2       14.12       94.56     87.95 o 
  -7   6   2       32.79       41.32     64.72 o 
  -6   6   2      154.19      150.78     40.07 o 
  -5   6   2       35.06       48.11     28.89 o 
  -4   6   2       23.57       52.59     21.98 o 
  -3   6   2      353.86      354.40     31.74 o 
  -2   6   2     4230.13     4793.57    119.46 o 
   0   6   2     8179.20     8133.49    260.81 o 
   1   6   2     2918.26     3020.10    103.25 o 
   2   6   2      896.24      914.87     42.44 o 
   3   6   2      444.38      443.71     31.91 o 
   4   6   2      162.38      175.36     26.36 o 
   5   6   2        4.44       29.09     45.13 o 
   6   6   2       10.62       -4.81     43.58 o 
   7   6   2     1156.62     1171.83     91.17 o 
  -7   7   2      464.96      532.00     93.75 o 
  -6   7   2       19.27       12.10     33.73 o 
  -5   7   2      274.86      288.13     39.96 o 
  -4   7   2      500.72      551.40     51.27 o 
  -3   7   2     1187.66     1230.02     43.77 o 
  -2   7   2    10119.67    10338.52    250.66 o 
  -1   7   2      141.23      192.30     25.15 o 
   0   7   2     6471.18     6977.26    212.67 o 
   1   7   2       36.34       60.33     14.46 o 
   2   7   2     1825.99     1657.80     64.76 o 
   3   7   2       14.19        4.57     19.33 o 
   4   7   2       52.19       57.94     22.03 o 
   5   7   2      462.09      604.97    119.81 o 
   6   7   2        7.70       27.96     45.09 o 
   7   7   2      335.97      507.21     79.01 o 
  -7   8   2     1138.88      901.70    101.39 o 
  -6   8   2       59.70       23.95     41.48 o 
  -5   8   2        0.68       15.62     25.22 o 
  -4   8   2      563.35      584.75     30.45 o 
  -3   8   2      424.53      447.18     21.91 o 
  -2   8   2     3980.00     4424.08    111.12 o 
  -1   8   2      390.64      388.70     30.78 o 
   1   8   2       36.64       35.71     14.90 o 
   2   8   2      225.08      312.27     27.45 o 
   3   8   2       53.85       74.00     26.05 o 
   4   8   2      107.49      134.95     24.87 o 
   5   8   2      450.21      575.19     76.08 o 
   6   8   2       37.45       59.90     62.89 o 
   7   8   2      102.19      147.92     62.24 o 
  -7   9   2       79.77      116.32     72.18 o 
  -6   9   2        9.93       14.27     53.60 o 
  -5   9   2        4.69       12.77     27.34 o 
  -4   9   2     2041.09     1793.69     62.93 o 
  -3   9   2       31.92       38.02     11.63 o 
  -2   9   2     3702.54     3403.79     87.08 o 
  -1   9   2     1753.06     1741.90     45.31 o 
   0   9   2        8.51        3.76      5.89 o 
   1   9   2     1294.25     1509.25     69.94 o 
   2   9   2        2.01       41.17     28.71 o 
   3   9   2      434.47      414.05     25.90 o 
   4   9   2      170.59      217.20     37.90 o 
   5   9   2      362.65      440.76     50.23 o 
   6   9   2       34.35       29.20     62.72 o 
   7   9   2       21.54       46.30     59.02 o 
  -7  10   2       23.96       64.82     42.33 o 
  -6  10   2      226.95      137.56     56.92 o 
  -5  10   2       67.82       89.14     51.03 o 
  -4  10   2       45.58       75.78     18.48 o 
  -3  10   2       30.86       53.70     12.03 o 
  -2  10   2       79.46      135.44     20.49 o 
  -1  10   2     1706.33     1644.89     43.44 o 
   0  10   2      761.75      695.40     29.65 o 
   1  10   2     1483.20     1679.09     63.42 o 
   2  10   2     2057.15     2142.88     80.25 o 
   3  10   2       64.25       52.29     17.53 o 
   4  10   2      667.07      678.24     45.58 o 
   5  10   2      213.87      418.72    167.26 o 
   6  10   2       36.51       16.59     63.89 o 
   7  10   2       91.35      113.14     62.08 o 
  -7  11   2       20.93       -3.45     41.65 o 
  -6  11   2       37.71       34.68     52.10 o 
  -5  11   2       61.09      131.14     70.11 o 
  -4  11   2     1049.83      908.46     34.27 o 
  -3  11   2      403.89      371.64     18.86 o 
  -1  11   2     1689.00     1851.39     73.46 o 
   0  11   2      521.60      523.27     23.87 o 
   1  11   2     6865.54     7257.11    329.39 o 
   2  11   2     2479.05     2906.67     87.70 o 
   3  11   2       74.97       81.83     19.41 o 
   4  11   2        1.93       22.15     21.81 o 
   5  11   2     2230.52     2159.21    101.93 o 
   6  11   2      113.18       48.95     61.89 o 
   7  11   2       14.00       16.01     61.26 o 
  -7  12   2       99.48      100.63     46.14 o 
  -6  12   2       36.29       37.39     31.62 o 
  -5  12   2      752.62      702.51     53.27 o 
  -4  12   2      101.11      111.19     17.63 o 
  -3  12   2        1.52       -4.66     10.47 o 
  -1  12   2    10331.37    10480.76    244.88 o 
   0  12   2       33.86       26.22      5.66 o 
   1  12   2    15145.99    15818.49    494.16 o 
   2  12   2     3967.23     4430.33    127.07 o 
   3  12   2      196.21      249.94     43.19 o 
   4  12   2       56.39       59.72     23.19 o 
   5  12   2     1518.99     1460.67    130.51 o 
   6  12   2       33.70       36.17     66.37 o 
   7  12   2        5.99      -15.06     58.72 o 
  -7  13   2        2.65       25.98     41.84 o 
  -6  13   2      349.94      378.26     48.98 o 
  -5  13   2     2183.52     1884.85     72.67 o 
  -4  13   2      188.86      196.90     20.24 o 
  -3  13   2        1.85        1.55     10.93 o 
  -2  13   2     3676.19     3824.04     97.76 o 
  -1  13   2     1003.42     1147.64     61.15 o 
   0  13   2       97.58       88.98      8.41 o 
   2  13   2     1632.20     1687.66     56.20 o 
   3  13   2       68.39       82.14     19.49 o 
   4  13   2      283.00      332.70     32.58 o 
   5  13   2      224.29      258.36     49.03 o 
   6  13   2      495.13      520.05    100.56 o 
   7  13   2      122.45      102.87     64.35 o 
  -7  14   2       73.51       28.91     44.75 o 
  -6  14   2        9.26       26.66     32.79 o 
  -5  14   2      215.89      246.11     29.58 o 
  -4  14   2       80.73       77.38     16.26 o 
  -3  14   2      214.38      219.95     20.98 o 
  -2  14   2        6.89      168.89     27.21 o 
  -1  14   2     8290.48     7984.77    188.66 o 
   0  14   2      837.51      775.18     20.94 o 
   1  14   2     1608.12     1583.54     86.45 o 
   2  14   2      537.64      532.54     27.15 o 
   3  14   2      160.65      210.44     23.91 o 
   4  14   2      470.94      484.13     34.43 o 
   5  14   2       69.84       99.84     41.90 o 
   6  14   2      211.13      331.58     71.85 o 
   7  14   2      106.90       87.80     64.48 o 
  -7  15   2       28.43        3.80     61.31 o 
  -6  15   2      164.77      120.70     37.69 o 
  -5  15   2       81.52       98.59     39.16 o 
  -4  15   2      221.40      232.34     28.27 o 
  -3  15   2      585.63      508.23     26.36 o 
  -2  15   2     1909.15     2363.96     89.38 o 
  -1  15   2     7625.76     7388.06    176.11 o 
   0  15   2      232.11      197.80     11.96 o 
   1  15   2        1.01      -10.18     10.18 o 
   2  15   2       82.74       77.88     16.46 o 
   3  15   2        2.45        2.92     18.83 o 
   4  15   2      463.39      528.18     35.30 o 
   5  15   2      133.08      146.39     39.05 o 
   6  15   2      319.33      359.65     67.87 o 
   7  15   2       21.04        4.50     59.61 o 
  -7  16   2       11.27        1.73     42.37 o 
  -6  16   2        0.92       24.68     32.16 o 
  -5  16   2      539.27      545.89     66.37 o 
  -4  16   2      247.37      252.25     22.02 o 
  -3  16   2       17.47       18.70     12.10 o 
  -2  16   2     9085.04     9386.04    272.40 o 
  -1  16   2      205.31      263.23     41.75 o 
   0  16   2     2743.95     2646.88     59.91 o 
   1  16   2        3.93       -0.58     10.72 o 
   2  16   2      425.92      402.07     32.07 o 
   3  16   2      284.68      337.03     34.33 o 
   4  16   2      288.14      306.73     31.54 o 
   5  16   2      342.35      321.54     47.47 o 
   6  16   2      203.28      284.88     56.90 o 
   7  16   2        4.33       55.08     62.24 o 
  -7  17   2       28.65       37.97     44.26 o 
  -6  17   2       56.01       87.26     36.17 o 
  -5  17   2      117.55      201.09     34.45 o 
  -4  17   2      225.36      260.50     41.03 o 
  -3  17   2        1.81        7.88     13.89 o 
  -2  17   2    12376.58    12430.86    347.33 o 
  -1  17   2     2858.95     2922.02     83.77 o 
   0  17   2     2989.61     2894.68     65.34 o 
   1  17   2      102.75       91.30     14.41 o 
   2  17   2     2681.88     2789.80     85.57 o 
   3  17   2       46.84       29.80     17.62 o 
   4  17   2       89.37       63.33     24.50 o 
   5  17   2       93.83       98.79     80.31 o 
   6  17   2      102.62      199.06     74.67 o 
   7  17   2       16.35       29.03     62.95 o 
  -7  18   2        3.58       12.42     44.68 o 
  -6  18   2       13.47       22.54     39.08 o 
  -5  18   2       58.39      169.74     36.30 o 
  -4  18   2      940.47      796.35     47.30 o 
  -3  18   2       85.91       77.99     16.39 o 
  -2  18   2     2783.15     3145.90     95.91 o 
  -1  18   2     1643.91     1609.69     50.31 o 
   0  18   2      801.15      782.33     22.51 o 
   1  18   2      559.25      529.92     24.62 o 
   2  18   2     2852.20     3120.75    110.81 o 
   3  18   2      625.53      629.03     33.07 o 
   4  18   2       10.65       12.82     28.07 o 
   5  18   2      607.06      681.69     63.69 o 
   6  18   2       16.14      -11.64     47.79 o 
  -7  19   2        3.08      -42.49     42.49 o 
  -6  19   2        5.38        9.74     32.72 o 
  -5  19   2     1816.67     1558.46     64.15 o 
  -4  19   2        1.44       38.78     15.92 o 
  -3  19   2        9.79       45.82     19.86 o 
  -2  19   2      142.81      355.27     39.33 o 
  -1  19   2        0.18       41.50     32.19 o 
   0  19   2     2531.07     2251.11     52.40 o 
   1  19   2       66.63       85.41     17.12 o 
   2  19   2     6078.07     6516.93    182.47 o 
   3  19   2       52.36       55.19     19.95 o 
   4  19   2      261.30      320.37     33.04 o 
   5  19   2      150.54      135.68     40.64 o 
   6  19   2       28.25       39.29     48.09 o 
  -7  20   2        2.10      -23.10     41.65 o 
  -6  20   2        0.15       13.40     33.04 o 
  -5  20   2       51.65       91.98     26.08 o 
  -4  20   2      845.50      755.67     37.48 o 
  -3  20   2      837.72      804.74     35.59 o 
  -2  20   2     6763.98     6447.47    156.25 o 
  -1  20   2     1552.55     1600.45     50.71 o 
   0  20   2      118.22      112.12     12.29 o 
   1  20   2     4181.74     4677.49    132.38 o 
   2  20   2    23292.38    25425.58    712.39 o 
   3  20   2      731.50      677.20     43.38 o 
   4  20   2      310.49      340.10     34.44 o 
   5  20   2       44.33       23.26     36.84 o 
   6  20   2      398.99      425.00     64.48 o 
  -7  21   2        9.43       32.55     44.39 o 
  -6  21   2       42.85       35.24     34.53 o 
  -5  21   2      445.09      408.48     37.92 o 
  -4  21   2       79.43      190.02     45.92 o 
  -3  21   2       47.86      119.76     25.28 o 
  -2  21   2     1289.29     1407.54     40.50 o 
  -1  21   2     2399.13     2517.26     74.94 o 
   0  21   2     1813.11     1672.23     40.76 o 
   1  21   2      233.58      254.26     19.97 o 
   2  21   2     3849.39     4118.21    120.96 o 
   3  21   2      131.98      132.82     22.68 o 
   4  21   2     1389.62     1311.94     55.30 o 
   5  21   2        0.20       12.00     37.69 o 
   6  21   2       22.22       24.79     48.55 o 
  -6  22   2       53.24       54.16     36.80 o 
  -5  22   2       41.03       51.39     25.16 o 
  -4  22   2     1432.57     1198.03     50.43 o 
  -3  22   2      950.10      792.08     35.50 o 
  -2  22   2      562.89      579.39     21.48 o 
  -1  22   2     2858.02     2763.75     81.76 o 
   0  22   2      238.44      246.26     16.78 o 
   1  22   2      565.09      519.01     25.25 o 
   2  22   2     2912.85     3021.36     92.99 o 
   3  22   2      534.36      539.47     31.61 o 
   4  22   2      481.01      514.34     46.51 o 
   5  22   2       10.56        9.35     40.07 o 
   6  22   2      325.03      424.79     64.68 o 
  -6  23   2        2.29        1.49     34.92 o 
  -5  23   2        6.10       18.47     30.42 o 
  -4  23   2        0.07       39.72     19.57 o 
  -3  23   2       21.73       70.55     23.38 o 
  -2  23   2      147.68      207.82     14.55 o 
  -1  23   2       21.21       24.77     32.52 o 
   0  23   2      142.88      129.61     13.13 o 
   1  23   2       55.74       43.76     14.60 o 
   2  23   2      775.47      723.46     33.29 o 
   3  23   2      324.64      391.27     31.74 o 
   4  23   2      158.03      110.63     34.19 o 
   5  23   2       97.13       85.86     38.89 o 
   6  23   2       52.78       89.92     51.62 o 
  -6  24   2        6.37       16.30     36.01 o 
  -5  24   2       88.24       97.41     51.63 o 
  -4  24   2        0.00      107.45     26.15 o 
  -3  24   2      701.87      666.40     32.80 o 
  -2  24   2      968.66      965.48     30.81 o 
  -1  24   2     3273.26     3096.23     91.00 o 
   0  24   2      334.89      324.75     16.42 o 
   1  24   2      607.72      587.85     27.28 o 
   2  24   2        3.11       14.92     16.12 o 
   3  24   2       69.01       72.19     21.64 o 
   4  24   2       65.07       97.82     35.19 o 
   5  24   2      281.83      283.25     49.83 o 
   6  24   2       32.27       52.32     50.90 o 
  -6  25   2      101.76      115.24     41.06 o 
  -5  25   2     1302.31      773.68    119.72 o 
  -4  25   2     1723.70     1527.51     59.96 o 
  -3  25   2      538.00      550.60     29.96 o 
  -2  25   2        0.37       22.29     15.33 o 
  -1  25   2      185.89      212.47     23.12 o 
   0  25   2     1296.11     1235.61     38.90 o 
   1  25   2       18.47      -12.64     12.64 o 
   2  25   2     1300.29     1281.41     39.91 o 
   3  25   2      411.38      382.33     30.43 o 
   4  25   2      415.11      459.06     51.92 o 
   5  25   2      172.27      199.77     45.50 o 
   6  25   2       14.77       55.11     51.92 o 
  -6  26   2      321.66      305.16     75.34 o 
  -5  26   2       68.90      174.89     29.66 o 
  -4  26   2       79.09      168.96     69.86 o 
  -3  26   2      485.52      476.85     28.01 o 
  -2  26   2      370.20      349.96     23.06 o 
  -1  26   2       49.48       56.81     13.32 o 
   0  26   2        0.03       21.29     13.64 o 
   1  26   2      371.22      343.21     22.60 o 
   2  26   2      356.09      384.64     26.36 o 
   3  26   2        5.41       -2.13     20.74 o 
   4  26   2       33.64       39.30     36.76 o 
   5  26   2      406.69      464.64     56.96 o 
   6  26   2      107.00       96.79     53.02 o 
  -6  27   2       30.87       46.79     59.41 o 
  -5  27   2     1263.75     1105.43     52.87 o 
  -4  27   2     1484.55     1342.73     55.04 o 
  -3  27   2      271.11      311.13     28.83 o 
  -2  27   2      576.60      475.89     19.96 o 
  -1  27   2      359.98      342.10     16.42 o 
   0  27   2       15.16       21.33      9.95 o 
   1  27   2       27.06        7.64     14.08 o 
   2  27   2      539.80      511.65     28.50 o 
   3  27   2      370.96      426.87     34.40 o 
   4  27   2       92.05       60.55     32.01 o 
   5  27   2      214.76      207.88     46.28 o 
   6  27   2       31.70       66.21     52.96 o 
  -6  28   2       17.46      -10.45     56.25 o 
  -5  28   2      145.29      177.04     31.15 o 
  -4  28   2      425.43      407.32     30.54 o 
  -3  28   2      824.06      741.51     35.61 o 
  -2  28   2      508.11      440.20     19.34 o 
  -1  28   2     1141.48     1085.25     33.71 o 
   0  28   2      339.97      312.52     16.58 o 
   1  28   2       56.52       34.73     14.29 o 
   2  28   2       47.48       16.92     17.13 o 
   3  28   2      422.27      457.03     33.96 o 
   4  28   2       77.83       85.91     35.40 o 
   5  28   2       37.16       -5.79     39.45 o 
   6  28   2       50.87       23.39     49.97 o 
  -6  29   2        7.47       90.10     62.23 o 
  -5  29   2      326.14      351.50     36.69 o 
  -4  29   2      126.97      139.03     24.18 o 
  -3  29   2        0.07       14.24     15.64 o 
  -2  29   2       51.65       65.09     15.86 o 
  -1  29   2     1300.10     1199.10     36.85 o 
   0  29   2      239.10      229.96     24.24 o 
   1  29   2      210.62      189.14     20.58 o 
   2  29   2      453.78      393.64     27.50 o 
   3  29   2      713.93      721.72     38.14 o 
   4  29   2        6.56       22.57     34.73 o 
   5  29   2        2.21      -37.03     38.15 o 
   6  29   2        0.64      -13.33     63.22 o 
  -6  30   2        3.90       14.10     62.39 o 
  -5  30   2      405.90      347.96     50.01 o 
  -4  30   2       80.47       97.20     23.48 o 
  -3  30   2       11.32       69.25     41.16 o 
  -2  30   2       10.16       15.39     14.49 o 
  -1  30   2        0.17       58.11     12.28 o 
   0  30   2       65.26       69.39     13.53 o 
   1  30   2       24.70       18.10     15.21 o 
   2  30   2        5.65        2.90     17.32 o 
   3  30   2        5.88       17.60     22.97 o 
   4  30   2      186.67      171.34     40.83 o 
   5  30   2       66.82       26.58     39.81 o 
   6  30   2        5.37       32.95     54.66 o 
  -6  31   2       80.49      171.75     69.86 o 
  -5  31   2        0.61       31.18     37.04 o 
  -4  31   2       62.05       35.65     22.87 o 
  -3  31   2     1335.59     1248.34     50.52 o 
  -2  31   2      132.39      107.61     18.01 o 
  -1  31   2      361.22      365.35     18.57 o 
   0  31   2      901.27      803.17     28.79 o 
   1  31   2        3.08       10.63     14.85 o 
   2  31   2        3.98       21.42     18.41 o 
   3  31   2      151.68      185.53     33.49 o 
   4  31   2       22.03       13.86     36.26 o 
   5  31   2       23.85       21.74     62.89 o 
   6  31   2       53.02       59.45     53.37 o 
  -6  32   2       10.25      -22.07     56.09 o 
  -5  32   2      335.30      351.37     51.73 o 
  -4  32   2        6.33        0.04     20.97 o 
  -3  32   2     1370.39     1215.97     49.98 o 
  -2  32   2       19.72       16.29     15.90 o 
  -1  32   2      710.69      650.83     25.00 o 
   0  32   2       40.95       79.14     24.55 o 
   1  32   2       61.23       51.41     16.50 o 
   2  32   2      175.22      165.00     24.03 o 
   3  32   2     8316.74     7963.38    226.75 o 
   4  32   2      160.67      165.10     41.00 o 
   5  32   2       58.58        8.79     64.05 o 
   6  32   2        0.22        5.56     52.71 o 
  -6  33   2       93.17      164.78     70.03 o 
  -5  33   2       73.34       44.47     59.57 o 
  -4  33   2       18.54       52.21     22.55 o 
  -3  33   2       15.79       56.87     17.74 o 
  -2  33   2        6.39       -0.37     15.95 o 
  -1  33   2      324.08      327.18     24.09 o 
   0  33   2      472.73      438.43     20.75 o 
   1  33   2      224.34      234.02     23.12 o 
   2  33   2        0.34       11.51     22.78 o 
   3  33   2     2457.35     2427.48     83.64 o 
   4  33   2       39.47       43.58     35.83 o 
   5  33   2       15.20      -44.64     62.06 o 
   6  33   2        8.71       57.39     54.06 o 
  -6  34   2       22.59       20.24     66.87 o 
  -5  34   2       62.82       61.35     42.05 o 
  -4  34   2      650.47      600.06     47.92 o 
  -3  34   2       17.86       42.69     21.87 o 
  -2  34   2        3.78       55.95     24.87 o 
  -1  34   2       24.31       32.74     12.48 o 
   0  34   2      121.74      148.46     16.59 o 
   1  34   2       12.06       13.66     13.99 o 
   2  34   2      604.23      559.16     32.15 o 
   3  34   2      659.78      687.82     38.62 o 
   4  34   2      495.20      482.91     55.03 o 
   5  34   2       61.64       55.64     46.17 o 
   6  34   2      233.36      316.34     62.77 o 
  -6  35   2      169.09      128.77     72.02 o 
  -5  35   2       25.26       -9.73     38.95 o 
  -4  35   2      213.91      206.15     40.37 o 
  -3  35   2      584.27      513.27     32.27 o 
  -2  35   2      118.27      137.08     28.18 o 
  -1  35   2        7.54        5.78     12.15 o 
   0  35   2        6.21        8.80     15.76 o 
   1  35   2      291.72      345.87     23.23 o 
   2  35   2      601.40      551.77     32.33 o 
   3  35   2       57.91       10.27     24.62 o 
   4  35   2      101.76      116.97     41.16 o 
   5  35   2      181.56      194.42     52.01 o 
   6  35   2      204.45      288.49     62.82 o 
  -6  36   2        1.41       43.48     64.72 o 
  -5  36   2        1.52        7.06     41.22 o 
  -4  36   2        7.75       11.37     34.19 o 
  -3  36   2       84.58       97.37     20.00 o 
  -2  36   2      642.03      554.47     38.82 o 
  -1  36   2       14.18       23.62     16.64 o 
   0  36   2        6.05       44.46     15.85 o 
   1  36   2      663.71      658.62     28.52 o 
   2  36   2      166.00      185.81     25.24 o 
   3  36   2      252.74      304.93     33.53 o 
   4  36   2      255.30      216.33     45.23 o 
   5  36   2       19.50        1.46     45.59 o 
   6  36   2      571.87      690.36    101.06 o 
  -6  37   2      204.83      202.94     77.49 o 
  -5  37   2        3.38        7.04     41.34 o 
  -4  37   2       11.03       28.06     35.51 o 
  -3  37   2      170.31      121.63     43.31 o 
  -2  37   2        0.00       58.60     25.64 o 
  -1  37   2      248.82      230.51     24.88 o 
   0  37   2     1615.94     1482.93     46.73 o 
   1  37   2      390.95      441.57     26.87 o 
   2  37   2      170.16      226.72     27.83 o 
   3  37   2      438.28      428.79     43.34 o 
   4  37   2       30.19       32.12     38.31 o 
   5  37   2      110.99      128.44     64.05 o 
   6  37   2       95.89       60.72     56.72 o 
  -6  38   2      277.97      293.21     87.61 o 
  -5  38   2       19.37       28.50     43.17 o 
  -4  38   2      107.55      128.61     40.75 o 
  -3  38   2      172.54      157.28     57.58 o 
  -2  38   2      540.11      486.18     38.00 o 
  -1  38   2      217.98      236.34     30.61 o 
   0  38   2      880.53      977.93     35.33 o 
   1  38   2     1239.79     1204.94     41.76 o 
   2  38   2      154.83      151.29     24.81 o 
   3  38   2      338.63      328.35     49.58 o 
   4  38   2       16.16       34.82     41.47 o 
   5  38   2       23.70       13.78     48.16 o 
  -6  39   2       26.17      -11.98     55.45 o 
  -5  39   2       33.63       19.83     65.21 o 
  -4  39   2      544.01      571.25     58.49 o 
  -3  39   2      879.09      724.68     50.77 o 
  -2  39   2      237.41      228.86     33.94 o 
  -1  39   2       18.50       61.11     19.58 o 
   0  39   2      186.73      278.74     20.52 o 
   1  39   2      431.15      473.92     34.22 o 
   2  39   2      411.54      418.51     32.17 o 
   3  39   2      242.36      238.12     36.80 o 
   4  39   2      257.28      236.38     46.54 o 
   5  39   2      360.29      391.37     67.28 o 
  -5  40   2        0.33       -0.63     44.35 o 
  -4  40   2      601.01      609.39     54.98 o 
  -3  40   2        0.35       42.19     30.41 o 
  -2  40   2       86.64      127.84     30.18 o 
  -1  40   2       45.27      118.30     21.57 o 
   0  40   2      998.49     1044.43     39.06 o 
   1  40   2     1686.19     1608.06     51.58 o 
   2  40   2      227.87      176.51     26.76 o 
   3  40   2      534.48      569.81     49.98 o 
   4  40   2       34.04       92.07     40.89 o 
   5  40   2       11.93       41.44     52.68 o 
  -5  41   2        0.04       -3.12     47.44 o 
  -4  41   2      269.77      262.48     47.63 o 
  -3  41   2       41.78       43.25     31.05 o 
  -2  41   2       40.92       56.42     26.04 o 
  -1  41   2     1042.73      928.95     40.98 o 
   0  41   2      277.75      358.15     47.93 o 
   1  41   2      195.90      338.23     46.49 o 
   2  41   2       11.73       55.28     28.67 o 
   3  41   2      106.75       86.83     36.38 o 
   4  41   2      275.44      273.86     51.73 o 
   5  41   2      161.71      187.85     54.85 o 
  -5  42   2       50.64      103.35     51.39 o 
  -4  42   2       18.57       -2.97     35.35 o 
  -3  42   2       43.22       24.58     32.37 o 
  -2  42   2       88.10       48.32     26.88 o 
  -1  42   2       39.36      158.65     23.44 o 
   0  42   2      177.84      227.06     26.65 o 
   1  42   2     2110.42     1911.46     59.64 o 
   2  42   2      730.55      706.97     49.18 o 
   3  42   2      126.90      115.45     37.71 o 
   4  42   2       26.70       10.49     39.58 o 
   5  42   2      121.23      148.43     53.67 o 
  -5  43   2      243.50      293.31     58.30 o 
  -4  43   2       18.19       -7.83     34.85 o 
  -3  43   2       83.62       13.47     32.76 o 
  -2  43   2       28.20       48.53     28.68 o 
  -1  43   2      793.20      757.78     37.64 o 
   0  43   2       87.42       97.21     22.25 o 
   1  43   2      754.13      784.66     51.55 o 
   2  43   2     1875.65     1756.07     67.15 o 
   3  43   2       16.00       18.42     35.41 o 
   4  43   2        0.12       14.62     41.90 o 
   5  43   2       34.86       40.31     52.82 o 
  -5  44   2      155.63      235.10     73.43 o 
  -4  44   2       97.58       97.99     39.47 o 
  -3  44   2        8.13       33.98     33.87 o 
  -2  44   2      199.13      196.52     35.54 o 
  -1  44   2       47.49       89.50     22.62 o 
   0  44   2        6.53       16.48     20.51 o 
   1  44   2      209.16      303.94     32.31 o 
   2  44   2      109.55      137.19     37.20 o 
   3  44   2       26.33       19.57     33.56 o 
   4  44   2       13.76       -7.16     40.90 o 
   5  44   2      217.35      128.95     54.05 o 
  -5  45   2      463.19      392.16     65.72 o 
  -4  45   2      104.67       98.78     41.59 o 
  -3  45   2      378.54      297.38     46.54 o 
  -2  45   2     1030.25      939.01     57.20 o 
  -1  45   2       29.24       42.09     22.89 o 
   0  45   2        0.11       17.93     19.96 o 
   1  45   2     1213.91     1086.99     47.99 o 
   2  45   2      107.47      118.25     27.74 o 
   3  45   2        0.00        3.98     35.90 o 
   4  45   2      171.86      139.98     48.45 o 
   5  45   2       15.43       77.65     53.13 o 
  -5  46   2        7.80       67.40     50.15 o 
  -4  46   2       66.97       72.14     42.67 o 
  -3  46   2        6.79        4.12     32.79 o 
  -2  46   2       56.79       71.26     32.94 o 
  -1  46   2       48.81       66.17     23.44 o 
   0  46   2        3.59        3.25     24.43 o 
   1  46   2       52.18      101.22     24.94 o 
   2  46   2        5.25       23.38     26.00 o 
   3  46   2        7.81      -33.48     34.13 o 
   4  46   2      419.96      382.37     58.49 o 
   5  46   2        5.57       26.77     70.86 o 
  -5  47   2       26.77       51.10     51.35 o 
  -4  47   2      236.54      210.54     48.59 o 
  -3  47   2       77.81       22.95     34.56 o 
  -2  47   2       25.83       38.50     32.45 o 
  -1  47   2      149.93      102.72     25.39 o 
   0  47   2       25.39       17.89     22.50 o 
   1  47   2        0.11       35.64     24.27 o 
   2  47   2      484.82      576.10     74.84 o 
   3  47   2        1.75       23.56     36.30 o 
   4  47   2      102.78       99.96     47.63 o 
   5  47   2      108.97       81.50     56.74 o 
  -5  48   2      256.12      373.15     63.54 o 
  -4  48   2        0.58       25.85     41.30 o 
  -3  48   2       51.54       62.57     36.99 o 
  -2  48   2        6.26       30.00     41.48 o 
  -1  48   2        2.58       30.18     24.09 o 
   0  48   2      134.46      117.97     25.11 o 
   1  48   2      100.04       67.13     37.17 o 
   2  48   2      152.62      175.96     73.08 o 
   3  48   2      204.55      137.66     41.06 o 
   4  48   2      111.30       90.95     48.00 o 
   5  48   2        3.55       47.40     54.84 o 
  -5  49   2      612.78      626.10     73.80 o 
  -4  49   2      179.12      169.40     48.49 o 
  -3  49   2       66.90       88.21     38.61 o 
  -2  49   2      247.63      245.53     41.91 o 
  -1  49   2       26.87       41.63     25.22 o 
   0  49   2       11.23       32.95     23.89 o 
   1  49   2       41.34       52.94     30.91 o 
   2  49   2      710.53      669.65     59.05 o 
   3  49   2       32.37       51.31     38.97 o 
   4  49   2        0.74       -9.76     44.70 o 
   5  49   2       17.90        9.96     78.16 o 
  -5  50   2      251.58      258.92     62.64 o 
  -4  50   2      216.07      258.33     51.20 o 
  -3  50   2       15.33       43.18     49.86 o 
  -2  50   2       12.84        4.45     33.61 o 
  -1  50   2        2.99        8.80     24.57 o 
   0  50   2        8.02        4.25     23.53 o 
   1  50   2      302.74      311.65     43.58 o 
   2  50   2       26.49       45.74     28.70 o 
   3  50   2      237.44      209.30     46.20 o 
   4  50   2      105.58       99.38     49.22 o 
  -4  51   2        0.02       -7.22     62.56 o 
  -3  51   2       38.80       62.06     38.37 o 
  -2  51   2        9.14       17.65     33.59 o 
  -1  51   2      354.73      390.90     46.00 o 
   0  51   2      102.64      128.94     28.25 o 
   1  51   2       81.92      131.47     36.17 o 
   2  51   2      233.79      333.26     46.54 o 
   3  51   2       40.44       59.84     42.29 o 
   4  51   2       13.68        9.82     50.43 o 
  -4  52   2      134.59      146.47     51.53 o 
  -3  52   2        3.69      -31.83     77.99 o 
  -2  52   2      123.03       46.24     34.09 o 
  -1  52   2     1242.70     1243.13    170.67 o 
   0  52   2       17.80       54.82     26.82 o 
   1  52   2     1353.34     1374.29     72.15 o 
   2  52   2      362.41      260.17     94.49 o 
   3  52   2       41.62      -16.39     37.68 o 
   4  52   2      108.68       77.20     52.83 o 
  -4  53   2       35.85       30.87     45.85 o 
  -3  53   2       15.15       -9.77     39.30 o 
  -2  53   2        6.45        7.97     34.69 o 
  -1  53   2      371.45      479.83     70.27 o 
   0  53   2      137.49      151.96     30.23 o 
   1  53   2      638.88      704.49     51.56 o 
   2  53   2       13.57       92.59     39.01 o 
   3  53   2        6.05       29.62     40.03 o 
   4  53   2       34.04        9.77     50.58 o 
  -4  54   2        2.61      -29.85     42.95 o 
  -3  54   2       29.00       38.07     54.18 o 
  -2  54   2       16.70       32.76     37.13 o 
  -1  54   2      122.46      211.91     46.55 o 
   0  54   2       13.03       48.39     28.78 o 
   1  54   2       17.58       53.68     36.52 o 
   2  54   2       15.81        0.19     38.48 o 
   3  54   2        5.35        8.87     43.29 o 
   4  54   2      207.33      227.92     83.38 o 
  -4  55   2        0.11       -1.30     47.08 o 
  -3  55   2        0.06       26.32     41.98 o 
  -2  55   2       26.93       17.89     37.48 o 
  -1  55   2      163.01      188.16     40.13 o 
   0  55   2      520.62      614.17     41.65 o 
   1  55   2       19.63       -1.10     65.55 o 
   2  55   2      158.52      121.30     61.56 o 
   3  55   2       50.43       43.86     43.65 o 
   4  55   2       15.84       57.13     55.02 o 
  -4  56   2        5.34       18.84     92.84 o 
  -3  56   2      118.38       82.63     44.79 o 
  -2  56   2       29.57       39.94     37.98 o 
  -1  56   2        0.00       81.04     38.96 o 
   0  56   2      575.94      628.94     61.96 o 
   1  56   2        1.81        6.88     86.29 o 
   2  56   2      276.62      255.54     69.69 o 
   3  56   2       34.11       13.17     43.50 o 
   4  56   2       43.23       22.77     53.02 o 
  -4  57   2       13.60       12.19     51.11 o 
  -3  57   2       82.37       57.22     45.17 o 
  -2  57   2       38.22       33.05     39.43 o 
  -1  57   2      492.17      504.41     81.97 o 
   0  57   2       51.67      130.55     33.25 o 
   1  57   2       59.32       69.95     70.86 o 
   2  57   2        7.47       75.00     66.54 o 
   3  57   2        5.90       34.35     62.56 o 
  -3  58   2       74.65       47.15     82.30 o 
  -2  58   2       32.19        2.68     42.60 o 
  -1  58   2       72.65      191.89     44.23 o 
   0  58   2       54.51      113.10     33.57 o 
   1  58   2       64.77      143.06     44.32 o 
   2  58   2       23.22       40.16     61.23 o 
   3  58   2       68.94       70.69     69.36 o 
  -3  59   2       50.39       40.83     47.87 o 
  -2  59   2       42.51       49.53     46.50 o 
  -1  59   2      643.59      748.23     61.46 o 
   0  59   2        0.03        7.23     31.41 o 
   1  59   2       40.97       53.21     58.91 o 
   2  59   2       34.07      -25.22     64.55 o 
   3  59   2       46.18       69.69     70.36 o 
  -3  60   2       22.80       11.22     42.94 o 
  -2  60   2       21.84        9.21     45.63 o 
  -1  60   2        0.51      125.89     44.72 o 
   0  60   2        5.51       28.32     34.16 o 
   1  60   2      125.88      172.11     48.67 o 
   2  60   2        9.57      -45.30     59.90 o 
   3  60   2       16.55       59.24     73.51 o 
  -3  61   2       64.76       73.99     48.84 o 
  -2  61   2       22.47       30.17     67.45 o 
  -1  61   2      463.27      637.59     66.76 o 
   0  61   2       27.16      100.64     35.14 o 
   1  61   2       20.02       75.05     45.66 o 
   2  61   2       15.77      -56.58     64.88 o 
   3  61   2      117.13       52.60     76.00 o 
  -3  62   2      181.28      163.75     77.33 o 
  -2  62   2       25.30      -42.71     53.85 o 
  -1  62   2       39.58       99.81     44.94 o 
   0  62   2      557.85      750.19     55.31 o 
   1  62   2      140.91      172.44     50.95 o 
   2  62   2       10.88      -21.07     66.71 o 
  -2  63   2        6.42      -21.01     47.10 o 
  -1  63   2       19.89       19.55     44.20 o 
   0  63   2        7.23       65.73     36.89 o 
   1  63   2        1.50        1.38     46.85 o 
   2  63   2       23.00      -10.79     65.55 o 
  -2  64   2        1.71      -20.77     52.93 o 
  -1  64   2       37.77       36.30     48.87 o 
   0  64   2      217.86      214.20     50.17 o 
   1  64   2        2.71      -12.36     47.38 o 
   2  64   2       27.90      -30.70     74.34 o 
  -2  65   2        8.29       17.58     49.92 o 
  -1  65   2        0.04      -62.61     62.64 o 
   0  65   2        8.87       31.36     48.24 o 
   1  65   2       29.75      -25.33     52.89 o 
   2  65   2       37.20      -40.65     74.01 o 
  -1  66   2       45.48       -4.32     52.00 o 
   0  66   2        9.93       86.12     84.46 o 
   1  66   2       10.18      -13.13     53.85 o 
  -1  67   2       27.41       89.75     56.45 o 
   0  67   2      106.70       70.03     85.46 o 
   1  67   2        3.13      -23.60     78.49 o 
   0  68   2       59.99       47.62     85.96 o 
  -5   0   3      207.93      207.92     48.62 o 
  -3   0   3      359.80      309.73     18.34 o 
  -1   0   3        8.79        7.62      7.66 o 
   1   0   3     1312.55     1276.89     75.17 o 
   3   0   3     1584.69     1483.31     95.08 o 
   5   0   3      463.46      631.56     81.14 o 
   7   0   3        2.38       58.24     90.60 o 
  -6   1   3      198.45      278.11     60.32 o 
  -5   1   3      234.15      253.90     36.55 o 
  -4   1   3       12.35       43.11     20.41 o 
  -3   1   3        7.38       52.40     12.28 o 
  -2   1   3       55.70       76.17     11.14 o 
  -1   1   3      294.59      303.50     12.79 o 
   0   1   3       23.91       15.43     16.51 o 
   1   1   3      328.13      301.09     22.65 o 
   2   1   3      203.82      197.30     25.75 o 
   3   1   3      888.51      911.39     50.33 o 
   4   1   3        5.23      -27.40     27.40 o 
   5   1   3      217.74      346.14     69.36 o 
   6   1   3       13.36       37.66     46.66 o 
   7   1   3       16.30        3.16     61.93 o 
  -7   2   3      138.11      147.19     61.73 o 
  -6   2   3       86.24      117.15     54.93 o 
  -5   2   3      318.22      321.63     39.53 o 
  -4   2   3        5.10       62.62     39.08 o 
  -3   2   3      732.38      727.84     22.62 o 
  -2   2   3      678.18      589.43     16.90 o 
  -1   2   3      213.22      174.40      8.64 o 
   0   2   3      574.91      710.68     32.97 o 
   1   2   3      110.87       70.22     17.53 o 
   2   2   3      615.76      656.13     38.13 o 
   3   2   3      364.05      516.26     52.93 o 
   4   2   3       51.17       81.74     30.59 o 
   5   2   3      232.65      338.96     47.87 o 
   6   2   3       46.36       90.92     49.04 o 
   7   2   3        9.95      -21.21     61.24 o 
  -7   3   3      100.82       74.34     57.08 o 
  -6   3   3       43.36       72.35     52.77 o 
  -5   3   3      500.44      502.89     43.11 o 
  -4   3   3     1511.94     1342.66     63.60 o 
  -3   3   3      666.70      695.51     21.75 o 
  -2   3   3      128.48      225.85     23.23 o 
  -1   3   3        2.19       10.32      5.84 o 
   0   3   3       15.60       -3.74     12.24 o 
   1   3   3      249.64      278.89     24.83 o 
   2   3   3       71.11       69.37     21.41 o 
   3   3   3     3400.01     3326.38    122.61 o 
   4   3   3      277.16      348.31     60.40 o 
   5   3   3        0.67       -3.63     34.02 o 
   6   3   3      139.61      189.83     74.51 o 
   7   3   3        0.08       11.13     61.92 o 
  -7   4   3       45.38       20.58     55.42 o 
  -6   4   3     1508.32     1272.74    104.54 o 
  -5   4   3      902.32      731.62     47.90 o 
  -4   4   3      956.69      895.01     51.34 o 
  -3   4   3     1248.81     1098.38     29.89 o 
  -2   4   3     1355.51     1294.70     30.17 o 
  -1   4   3      482.03      511.76     42.39 o 
   0   4   3      765.32      898.12     38.84 o 
   1   4   3     1344.58     1363.56     56.02 o 
   2   4   3      780.46      711.80     48.87 o 
   3   4   3       31.73       62.34     23.40 o 
   4   4   3      161.12      202.45     42.89 o 
   5   4   3       90.05       92.21     31.41 o 
   6   4   3     1252.37     1292.65    123.79 o 
   7   4   3        2.53      -34.35     62.23 o 
  -7   5   3      118.15      168.26     63.22 o 
  -6   5   3       82.85      122.66     47.96 o 
  -5   5   3      173.55      193.21     26.91 o 
  -4   5   3        4.90       34.19     16.49 o 
  -3   5   3       62.74      122.54     14.71 o 
  -2   5   3       91.01      198.95     25.15 o 
  -1   5   3     3756.66     4208.59     94.51 o 
   0   5   3     3079.18     3758.22    126.19 o 
   1   5   3      238.19      253.01     25.36 o 
   2   5   3      696.63      674.33     38.88 o 
   3   5   3      161.66      152.32     26.83 o 
   4   5   3      705.70      697.97     46.76 o 
   5   5   3       37.78       37.48     31.16 o 
   6   5   3      226.66      291.55     86.45 o 
   7   5   3      239.06      275.28     73.61 o 
  -7   6   3       22.89        4.65     53.27 o 
  -6   6   3      135.42      177.10     37.41 o 
  -5   6   3      248.19      267.86     30.23 o 
  -4   6   3      234.67      255.34     25.59 o 
  -3   6   3      555.42      591.02     23.32 o 
  -2   6   3     2642.57     2785.23     58.49 o 
  -1   6   3     7710.92     8239.26    179.64 o 
   0   6   3      160.12      134.21     13.94 o 
   1   6   3     1046.60     1097.29     48.46 o 
   2   6   3      761.70      794.89     42.75 o 
   3   6   3      818.55      804.13     45.80 o 
   4   6   3       10.90       37.71     28.52 o 
   5   6   3       94.53      114.54     37.17 o 
   6   6   3      269.98      472.76    101.22 o 
   7   6   3      157.27      163.25     70.27 o 
  -7   7   3        8.42       52.80     40.57 o 
  -6   7   3       81.55      146.74     38.70 o 
  -5   7   3       41.97       38.11     21.50 o 
  -4   7   3       27.67       16.52     14.04 o 
  -3   7   3      958.75      881.64     30.12 o 
  -2   7   3     1342.03     1405.90     32.25 o 
  -1   7   3       28.70      164.11     26.55 o 
   0   7   3     3344.34     3479.08     98.79 o 
   1   7   3      669.46      667.22     45.63 o 
   2   7   3      549.17      622.01    117.98 o 
   3   7   3       24.65       29.86     23.97 o 
   4   7   3      561.70      517.22     41.68 o 
   5   7   3       24.18       25.05     29.48 o 
   6   7   3      635.93      773.93    118.48 o 
   7   7   3      247.69      280.01     75.45 o 
  -7   8   3        0.08      -27.49     40.37 o 
  -6   8   3      374.52      428.45     50.86 o 
  -5   8   3       24.66       63.52     23.19 o 
  -4   8   3        6.60       19.85     14.38 o 
  -3   8   3      323.85      330.61     22.78 o 
  -2   8   3     2891.91     3034.12     68.43 o 
  -1   8   3     5520.29     5424.02    132.77 o 
   0   8   3       64.50       37.89     11.02 o 
   1   8   3     2482.38     2616.35    110.18 o 
   2   8   3     3622.25     3993.60    139.92 o 
   3   8   3      264.66      257.69     31.74 o 
   4   8   3        3.46       71.86     31.94 o 
   5   8   3       15.99       32.14     30.09 o 
   6   8   3       80.70      140.42     50.61 o 
   7   8   3       48.40      -11.80     61.95 o 
  -7   9   3       42.64       52.16     43.21 o 
  -6   9   3      302.42      325.89     46.11 o 
  -5   9   3      753.72      680.00     47.16 o 
  -4   9   3        3.01       19.48     14.18 o 
  -3   9   3      114.32      112.26     13.59 o 
  -2   9   3     1294.27     1581.95     44.79 o 
   0   9   3     1915.79     1706.50     95.91 o 
   1   9   3      289.58      273.41     34.51 o 
   2   9   3      741.13      994.68    157.14 o 
   3   9   3        9.69       14.47     22.40 o 
   4   9   3      542.13      593.12     39.19 o 
   5   9   3      377.54      371.40     59.22 o 
   6   9   3       78.46      119.25     51.85 o 
   7   9   3      102.32       89.86    103.96 o 
  -7  10   3       14.23        1.54     42.60 o 
  -6  10   3        0.95       86.02     34.49 o 
  -5  10   3       10.40       45.42     26.38 o 
  -4  10   3      117.73      134.93     18.13 o 
  -3  10   3      151.17      239.21     22.71 o 
  -2  10   3     4916.28     5160.66    112.21 o 
  -1  10   3     1763.04     1713.36     62.60 o 
   0  10   3        0.15        1.78      9.88 o 
   1  10   3      747.14      736.01     38.13 o 
   2  10   3     6075.43     6830.92    414.76 o 
   3  10   3      392.24      440.48     46.88 o 
   4  10   3     1197.18     1117.97     50.91 o 
   5  10   3       64.04       83.14     32.13 o 
   6  10   3      598.15      767.00     92.34 o 
  -7  11   3        1.63      -14.23     41.69 o 
  -6  11   3      156.85      167.81     46.79 o 
  -5  11   3      174.20      164.85     33.23 o 
  -4  11   3      791.03      682.16     28.78 o 
  -3  11   3      644.28     1005.05     38.20 o 
  -2  11   3      340.89      558.73     57.00 o 
  -1  11   3     3065.50     3186.61     79.95 o 
   0  11   3       94.26      116.21     19.35 o 
   1  11   3     5710.11     6249.00    205.98 o 
   2  11   3    12600.49    13955.08    444.23 o 
   3  11   3       12.13       28.78     25.19 o 
   4  11   3      333.17      391.26     36.03 o 
   5  11   3      280.44      285.58     50.57 o 
   6  11   3      144.16      145.18     52.21 o 
  -7  12   3        0.01       -9.80     42.66 o 
  -6  12   3        8.88       20.22     33.12 o 
  -5  12   3       70.66       80.06     28.38 o 
  -4  12   3       22.26       50.55     15.29 o 
  -3  12   3     4866.00     4608.64    118.63 o 
  -1  12   3     2428.30     2403.49     56.32 o 
   0  12   3       26.34       14.17     10.27 o 
   1  12   3     6902.84     7287.91    237.43 o 
   2  12   3      556.82      707.15     39.95 o 
   3  12   3       47.67       38.47     26.82 o 
   4  12   3       48.62       72.91     25.97 o 
   5  12   3        0.20       57.55     38.86 o 
   6  12   3      167.98      216.89     55.65 o 
  -7  13   3        6.08      -25.94     41.88 o 
  -6  13   3       60.26       51.90     35.48 o 
  -5  13   3        9.25       38.25     36.76 o 
  -4  13   3      250.83      255.72     21.72 o 
  -3  13   3        8.96      383.46     22.92 o 
  -2  13   3       29.28      260.14    102.22 o 
  -1  13   3       65.33       86.73     27.56 o 
   0  13   3     1076.21      950.16     60.40 o 
   1  13   3      108.64       92.30     19.54 o 
   2  13   3     1037.16     1123.85     52.10 o 
   3  13   3        1.06      -13.00     19.41 o 
   4  13   3      538.92      629.07     49.59 o 
   5  13   3      500.83      701.79     67.20 o 
   6  13   3      161.60      163.29     53.32 o 
  -7  14   3        3.83       -7.28     42.75 o 
  -6  14   3        7.10       -2.60     31.53 o 
  -5  14   3     1080.52      909.50     56.03 o 
  -4  14   3        1.31       14.20     17.46 o 
  -3  14   3     3822.37     3487.00     92.69 o 
  -2  14   3     3587.68     3324.37     86.25 o 
  -1  14   3      725.77      701.95     23.90 o 
   0  14   3      676.06      662.44     21.99 o 
   1  14   3      216.28      252.49     55.92 o 
   2  14   3      407.86      446.02     27.04 o 
   3  14   3       62.72       66.15     20.29 o 
   4  14   3     1311.81     1263.22     55.15 o 
   5  14   3      402.93      584.15     95.66 o 
   6  14   3       35.81       84.91     69.44 o 
  -7  15   3       74.23       82.87     44.42 o 
  -6  15   3      116.82      106.26     36.24 o 
  -5  15   3       41.37       64.11     27.26 o 
  -4  15   3        8.86        3.67     16.97 o 
  -3  15   3      657.31      619.15     32.93 o 
  -2  15   3      982.05     1136.18     48.89 o 
  -1  15   3      929.45      882.54     28.16 o 
   0  15   3      173.59      149.66     14.97 o 
   1  15   3     9990.06    11157.61    299.66 o 
   2  15   3      503.68      437.23     26.56 o 
   3  15   3       86.29       91.93     29.45 o 
   4  15   3       73.76       79.45     32.88 o 
   5  15   3     2671.16     2657.42    146.11 o 
   6  15   3        2.33       26.66     51.33 o 
  -7  16   3       15.11       48.19     42.92 o 
  -6  16   3        0.00       -7.05     32.48 o 
  -5  16   3      434.39      433.45     41.64 o 
  -4  16   3       18.13       34.14     18.09 o 
  -3  16   3      225.37      287.95     20.12 o 
  -2  16   3      208.07      405.92     70.27 o 
  -1  16   3      441.12      422.41     28.86 o 
   0  16   3      364.77      328.70     13.98 o 
   1  16   3       97.49      152.22     18.32 o 
   2  16   3        4.98       21.01     26.23 o 
   3  16   3       45.11       36.18     20.73 o 
   4  16   3     1009.80      891.25     44.98 o 
   5  16   3      168.54      360.26    125.12 o 
   6  16   3      164.22      231.73     59.87 o 
  -7  17   3      100.73      111.38     60.32 o 
  -6  17   3       63.07       70.95     33.62 o 
  -5  17   3      269.39      271.65     38.54 o 
  -4  17   3       86.51       64.69     19.62 o 
  -2  17   3     6070.24     5853.73    142.43 o 
  -1  17   3     2629.00     2661.50     69.05 o 
   0  17   3       68.81       28.66     11.01 o 
   1  17   3     1264.16     1442.63     71.53 o 
   2  17   3     1428.52     1482.65     53.83 o 
   3  17   3      452.19      477.94     32.02 o 
   4  17   3        0.46        0.59     23.82 o 
   5  17   3     1565.63     1558.30     85.80 o 
   6  17   3        2.88       -5.69     49.37 o 
  -7  18   3       31.36       11.85     58.74 o 
  -6  18   3      353.53      393.64     51.09 o 
  -5  18   3      359.25      347.92     56.09 o 
  -4  18   3       65.90       35.60     23.56 o 
  -3  18   3      689.55      662.05     50.16 o 
  -2  18   3      995.83     1182.84     50.99 o 
  -1  18   3        5.04       62.30     27.74 o 
   0  18   3      637.43      568.49     31.02 o 
   1  18   3     4777.16     5571.15    156.45 o 
   2  18   3      154.37      145.04     20.49 o 
   3  18   3       77.34       54.39     22.59 o 
   4  18   3      112.83      122.42     28.54 o 
   5  18   3      579.36      676.73     66.13 o 
   6  18   3       42.49       92.98     69.78 o 
  -6  19   3       87.43      120.67     51.86 o 
  -5  19   3       22.25       27.63     26.39 o 
  -4  19   3       44.52       56.15     19.76 o 
  -3  19   3      159.86      157.90     24.43 o 
  -2  19   3      942.34      917.17     29.62 o 
  -1  19   3     1258.18     1407.59     41.00 o 
   0  19   3       50.59       36.51     14.51 o 
   1  19   3     1353.25     1433.83     70.61 o 
   2  19   3      111.99       98.70     19.85 o 
   3  19   3      225.14      229.49     27.72 o 
   4  19   3       99.30       88.94     27.32 o 
   5  19   3      371.02      455.28     57.93 o 
   6  19   3       11.86       47.60     52.59 o 
  -6  20   3      661.03      633.03     56.73 o 
  -5  20   3      105.14       63.62     28.87 o 
  -4  20   3      171.15      220.73     28.58 o 
  -3  20   3       86.40       60.40     29.76 o 
  -2  20   3      583.72      561.12     21.68 o 
  -1  20   3     2777.68     2918.98     75.98 o 
   0  20   3       48.79       36.92      7.03 o 
   1  20   3     4252.98     4740.26    135.78 o 
   2  20   3      507.80      515.98     28.78 o 
   3  20   3      161.13      158.18     34.94 o 
   4  20   3       22.39       58.69     36.52 o 
   5  20   3       29.87      109.55     75.00 o 
   6  20   3       10.77      -36.81     51.33 o 
  -6  21   3        0.00       34.28     33.68 o 
  -5  21   3        0.04      -21.17     25.18 o 
  -4  21   3     1208.45     1017.69     81.81 o 
  -3  21   3        8.82       46.04     15.73 o 
  -2  21   3        0.74       34.36     10.88 o 
  -1  21   3     7449.69     7517.38    180.97 o 
   0  21   3        7.28        4.17      6.39 o 
   1  21   3      382.61      376.54     23.50 o 
   2  21   3      435.69      492.00     35.14 o 
   3  21   3        6.83        7.50     20.25 o 
   4  21   3      355.79      355.00     35.95 o 
   5  21   3     1005.22     1039.04     69.46 o 
   6  21   3        3.89       24.08     54.10 o 
  -6  22   3      486.59      573.75     58.07 o 
  -5  22   3        0.04        1.21     25.49 o 
  -4  22   3      456.08      425.00     41.04 o 
  -3  22   3      320.30      298.45     35.22 o 
  -2  22   3      774.20      743.27     31.70 o 
  -1  22   3      915.52     1109.76    195.23 o 
   0  22   3      448.96      446.42     15.94 o 
   1  22   3     3115.47     3490.66    103.96 o 
   2  22   3     1533.47     1670.80     60.01 o 
   3  22   3       97.30       74.81     22.80 o 
   4  22   3      986.45      881.75     46.15 o 
   5  22   3       61.72      103.59     43.12 o 
   6  22   3       40.11        7.19     51.97 o 
  -6  23   3       94.50       93.74     37.35 o 
  -5  23   3        0.02      -11.27     24.84 o 
  -4  23   3       26.56       41.93     20.04 o 
  -3  23   3      219.17      294.53     26.02 o 
  -2  23   3     2772.51     2582.42     83.04 o 
  -1  23   3      176.37      207.69     32.53 o 
   0  23   3      481.39      427.15     16.26 o 
   1  23   3     2207.23     2306.48     73.72 o 
   2  23   3       66.67       58.73     19.80 o 
   3  23   3      154.42      166.45     26.64 o 
   4  23   3       14.02       46.42     26.47 o 
   5  23   3      151.61      143.73     44.68 o 
   6  23   3      110.67      182.34     60.82 o 
  -6  24   3      138.23      159.76     46.88 o 
  -5  24   3        5.48        5.33     24.02 o 
  -4  24   3      168.55      162.17     25.27 o 
  -3  24   3       13.23       17.71     15.45 o 
  -2  24   3      499.01      544.64     48.11 o 
  -1  24   3       21.27       27.79     13.79 o 
   0  24   3       86.54       76.58     12.30 o 
   1  24   3      233.76      233.44     23.14 o 
   2  24   3      346.62      369.63     30.23 o 
   3  24   3      677.98      600.96     42.80 o 
   4  24   3        9.61       31.64     26.26 o 
   5  24   3        0.09        1.95     40.20 o 
   6  24   3       86.18       71.48     56.75 o 
  -6  25   3      188.02      155.72     46.88 o 
  -5  25   3      129.46       82.64     26.64 o 
  -4  25   3       51.07       89.27     25.78 o 
  -3  25   3       71.40      136.81     31.74 o 
  -2  25   3      607.73      536.52     27.11 o 
  -1  25   3      219.57      199.40     19.61 o 
   0  25   3      996.90      911.07     26.33 o 
   1  25   3     1766.59     1636.39     79.10 o 
   2  25   3       14.21        8.66     18.74 o 
   3  25   3       26.27       27.62     28.63 o 
   4  25   3      860.41      813.24     45.52 o 
   5  25   3        1.14       18.83     40.01 o 
   6  25   3       26.14       14.80     63.31 o 
  -6  26   3       18.24       45.55     36.24 o 
  -5  26   3        2.31        5.14     24.03 o 
  -4  26   3      497.32      491.92     35.42 o 
  -3  26   3      732.10      655.47     33.04 o 
  -2  26   3       93.09      119.18     23.16 o 
  -1  26   3      270.25      276.96     21.49 o 
   0  26   3        0.75       14.86     15.64 o 
   1  26   3        0.39        0.90     15.26 o 
   2  26   3      159.62      140.16     23.60 o 
   3  26   3      501.14      513.64     40.84 o 
   4  26   3       45.07       64.03     29.55 o 
   5  26   3      146.71      151.02     45.76 o 
   6  26   3       18.68       38.78     54.70 o 
  -6  27   3      103.79      135.35     40.85 o 
  -5  27   3      161.13       92.09     51.12 o 
  -4  27   3      342.46      394.77     39.97 o 
  -3  27   3       71.24      174.32     37.96 o 
  -2  27   3        0.00       23.80     22.98 o 
  -1  27   3      178.39      190.58     27.52 o 
   0  27   3     1895.81     1837.46     52.68 o 
   1  27   3     1040.10      941.66     44.38 o 
   2  27   3       94.81       64.34     27.13 o 
   3  27   3       18.38       51.38     24.36 o 
   4  27   3      170.83      149.52     31.62 o 
   5  27   3      474.02      452.75     98.15 o 
   6  27   3      325.99      377.05     68.38 o 
  -6  28   3       36.30       45.49     36.26 o 
  -5  28   3       62.58       42.98     26.35 o 
  -4  28   3       20.91      123.89     65.34 o 
  -3  28   3     1848.92     1712.73     62.61 o 
  -2  28   3     1222.77     1098.76     55.20 o 
  -1  28   3      536.55      507.94     26.05 o 
   0  28   3      772.91      815.57     29.53 o 
   1  28   3        0.11        0.47     15.54 o 
   2  28   3        0.49      -23.25     23.25 o 
   3  28   3     2740.93     2729.76     92.11 o 
   4  28   3      166.51      131.99     39.41 o 
   5  28   3        7.41       33.35     41.15 o 
   6  28   3       14.89       56.20     54.22 o 
  -6  29   3       81.48       81.97     65.71 o 
  -5  29   3       71.48      117.64     29.41 o 
  -4  29   3     1372.91     1111.19     50.14 o 
  -3  29   3     1465.58     1305.11     51.44 o 
  -2  29   3      219.22      273.15     64.80 o 
  -1  29   3      167.68      250.29     58.68 o 
   0  29   3       23.28       29.45     17.89 o 
   1  29   3      132.01       98.33     21.88 o 
   2  29   3       58.20       16.82     20.83 o 
   3  29   3       58.56       64.58     25.30 o 
   4  29   3       72.29       84.82     34.88 o 
   5  29   3       26.54       42.01     41.65 o 
   6  29   3       48.49       28.27     64.13 o 
  -6  30   3       67.21       24.06     62.89 o 
  -5  30   3      278.94      284.06     35.49 o 
  -4  30   3      116.71      161.90     26.94 o 
  -3  30   3      193.51      250.93     24.98 o 
  -2  30   3      118.81      125.60     37.00 o 
  -1  30   3       82.32       74.81     17.23 o 
   0  30   3        0.77       14.76     11.76 o 
   1  30   3       77.21       31.86     28.04 o 
   2  30   3       16.90       29.46     19.98 o 
   3  30   3        1.15       46.98     26.26 o 
   4  30   3      279.49      289.19     45.02 o 
   5  30   3       91.63       78.12     42.85 o 
   6  30   3       32.73       34.33     57.66 o 
  -6  31   3      254.06      219.37     77.82 o 
  -5  31   3      119.73      143.84     42.95 o 
  -4  31   3      452.13      412.41     33.44 o 
  -3  31   3      634.00      522.61     29.84 o 
  -2  31   3      111.88       76.62     23.76 o 
  -1  31   3       42.35       67.51     17.43 o 
   0  31   3      964.32      884.75     31.61 o 
   1  31   3       34.69       20.60     17.70 o 
   2  31   3      477.89      525.03     40.66 o 
   3  31   3     1438.08     1440.00     59.57 o 
   4  31   3      326.96      336.37     79.82 o 
   5  31   3        9.72       35.57     41.28 o 
   6  31   3        2.98       32.34     56.53 o 
  -6  32   3       45.82      119.64     66.54 o 
  -5  32   3      274.35      355.60     56.67 o 
  -4  32   3       10.60        0.91     20.99 o 
  -3  32   3      538.27      536.81     30.69 o 
  -2  32   3      192.64      150.19     27.56 o 
  -1  32   3      868.66      827.31     36.09 o 
   0  32   3      815.93      795.20     30.10 o 
   1  32   3       13.51       -1.63     16.58 o 
   2  32   3       27.33       28.34     21.31 o 
   3  32   3      362.12      379.05     59.27 o 
   4  32   3       44.92       95.91     38.43 o 
   5  32   3       21.58       19.01     40.72 o 
   6  32   3       41.59       59.92     60.28 o 
  -6  33   3       60.54       23.23     63.55 o 
  -5  33   3      245.10      167.41     48.17 o 
  -4  33   3       19.23       -8.71     20.98 o 
  -3  33   3       62.64       61.75     30.19 o 
  -2  33   3       70.59       57.56     23.66 o 
  -1  33   3       36.65       81.17     25.59 o 
   0  33   3       72.54       93.71     21.93 o 
   1  33   3      172.32      158.69     22.73 o 
   2  33   3      822.78      861.68     49.93 o 
   3  33   3      173.30      135.13     29.09 o 
   4  33   3      169.29      176.06     65.21 o 
   5  33   3       71.64       97.74     81.31 o 
   6  33   3       45.30      114.93     58.66 o 
  -6  34   3      168.07      193.65     80.81 o 
  -5  34   3       21.86       38.66     42.10 o 
  -4  34   3       81.58       78.20     23.38 o 
  -3  34   3       42.07       48.74     28.23 o 
  -2  34   3      138.55      187.35     38.66 o 
  -1  34   3       46.76       54.86     18.58 o 
   0  34   3      886.78      857.53     31.62 o 
   1  34   3       50.11       32.27     18.47 o 
   2  34   3      369.89      377.44     41.71 o 
   3  34   3      211.90      218.97     32.43 o 
   4  34   3       19.80      -29.04     56.25 o 
   5  34   3       42.05       29.33     45.00 o 
   6  34   3        2.87       86.44     73.84 o 
  -6  35   3      483.90      418.66     89.77 o 
  -5  35   3       96.36      105.26     45.56 o 
  -4  35   3        0.32       -9.06     21.21 o 
  -3  35   3       45.97       82.91     84.46 o 
  -2  35   3      619.83      625.78     41.46 o 
  -1  35   3      692.02      651.69     32.84 o 
   0  35   3       72.14      140.85     28.86 o 
   1  35   3        0.72       -4.76     18.33 o 
   2  35   3       64.71       64.41     27.57 o 
   3  35   3       52.36       48.07     38.12 o 
   4  35   3       26.19       37.50     59.41 o 
   5  35   3      372.77      419.74     99.31 o 
   6  35   3      569.82      674.21     83.27 o 
  -6  36   3      123.49      148.18     73.34 o 
  -5  36   3       15.88       32.00     41.46 o 
  -4  36   3       41.39       55.01     28.77 o 
  -3  36   3      532.67      478.13     45.80 o 
  -2  36   3      205.90      268.04     35.46 o 
  -1  36   3      200.87      292.19     60.50 o 
   0  36   3      741.08      695.28     34.79 o 
   1  36   3      360.53      362.82     30.36 o 
   2  36   3      593.16      506.86     43.47 o 
   3  36   3     1078.02     1040.93     50.48 o 
   4  36   3       17.50       36.71     40.39 o 
   5  36   3       61.05       57.98     44.16 o 
  -6  37   3        9.21      -28.71     68.70 o 
  -5  37   3        5.20       11.68     41.42 o 
  -4  37   3       10.48      -14.58     31.55 o 
  -3  37   3      550.14      511.10     45.37 o 
  -2  37   3      640.45      582.65     41.33 o 
  -1  37   3        0.02       35.00     19.28 o 
   0  37   3      731.58      861.40     39.84 o 
   1  37   3       10.73       25.93     20.63 o 
   2  37   3      395.71      429.09     50.07 o 
   3  37   3       23.23       50.87     28.08 o 
   4  37   3        0.68       22.92     41.07 o 
   5  37   3       24.16       36.21     41.68 o 
  -5  38   3       22.85       77.22     43.42 o 
  -4  38   3       12.95      -11.44     33.03 o 
  -3  38   3      150.48      175.62     54.68 o 
  -2  38   3       26.32       27.43     25.73 o 
  -1  38   3      135.04      138.98     22.66 o 
   0  38   3     2973.29     2761.19     89.91 o 
   1  38   3      434.19      488.99     33.51 o 
   2  38   3       22.55       -5.04     23.49 o 
   3  38   3       91.69      118.71     44.45 o 
   4  38   3        2.67        8.10     39.29 o 
   5  38   3        1.38       39.52     43.31 o 
  -5  39   3       21.34       16.62     43.89 o 
  -4  39   3      104.56       77.59     40.82 o 
  -3  39   3      708.02      545.12     43.58 o 
  -2  39   3       44.29       27.68     27.31 o 
  -1  39   3      314.09      369.82     54.81 o 
   0  39   3       72.96      257.83     72.74 o 
   1  39   3       28.03       46.31     21.44 o 
   2  39   3       38.49       69.76     26.42 o 
   3  39   3      224.36      193.71     34.95 o 
   4  39   3        5.76       -3.15     40.00 o 
   5  39   3      207.85      126.94     43.96 o 
  -5  40   3       42.87       67.83     46.96 o 
  -4  40   3       52.65       16.31     37.04 o 
  -3  40   3       36.07       97.20     33.09 o 
  -2  40   3        6.94       -2.89     24.15 o 
  -1  40   3       67.25       93.99     23.99 o 
   0  40   3      355.63      348.18     30.67 o 
   1  40   3      621.86      600.51     33.68 o 
   2  40   3      191.23      159.01     29.54 o 
   3  40   3      146.05      120.83     32.22 o 
   4  40   3       12.31       -9.15     42.40 o 
   5  40   3        4.75       16.89     42.26 o 
  -5  41   3       23.64       40.25     45.75 o 
  -4  41   3        9.33       37.77     40.73 o 
  -3  41   3      109.82       95.65     33.89 o 
  -2  41   3       14.08       54.72     28.70 o 
  -1  41   3       32.73       42.03     22.09 o 
   0  41   3      139.17      130.70     24.35 o 
   1  41   3      526.09      556.12     42.06 o 
   2  41   3      141.58      149.79     27.87 o 
   3  41   3      169.13      193.32     40.68 o 
   4  41   3       35.48       31.97     46.46 o 
   5  41   3      157.78      162.43     46.86 o 
  -5  42   3       24.95       75.02     48.36 o 
  -4  42   3        2.71       29.66     39.03 o 
  -3  42   3       95.84       58.49     33.94 o 
  -2  42   3     1024.69      807.50     51.56 o 
  -1  42   3      410.73      439.57     48.77 o 
   0  42   3        0.96       38.16     22.61 o 
   1  42   3     1088.09      939.85     54.97 o 
   2  42   3      450.20      502.35     39.69 o 
   3  42   3      794.86      718.10     43.78 o 
   4  42   3       67.39        6.72     45.47 o 
   5  42   3      160.58       56.61     43.85 o 
  -5  43   3      170.14      145.86     53.93 o 
  -4  43   3       24.54       52.69     41.07 o 
  -3  43   3        3.84       56.98     33.45 o 
  -2  43   3      466.76      446.98     63.47 o 
  -1  43   3      750.31      724.31     58.59 o 
   0  43   3      930.74      847.71     41.89 o 
   1  43   3      164.92      215.84     35.77 o 
   2  43   3      817.79      687.02     57.97 o 
   3  43   3        5.75       21.22     30.11 o 
   4  43   3      135.25      132.90     47.57 o 
   5  43   3       94.65       41.03     41.93 o 
  -5  44   3        0.02      -20.95     47.27 o 
  -4  44   3        3.70       -1.11     37.78 o 
  -3  44   3       13.35       16.09     32.34 o 
  -2  44   3      156.63      184.08     36.70 o 
  -1  44   3       19.81       94.89     35.05 o 
   0  44   3      673.79      670.86     37.59 o 
   1  44   3       91.16      183.13     36.78 o 
   2  44   3        6.69        0.22     27.67 o 
   3  44   3      261.25      200.08     44.81 o 
   4  44   3       63.44      104.97     51.86 o 
   5  44   3       48.95       28.02     40.62 o 
  -5  45   3        2.13       21.67     87.45 o 
  -4  45   3       25.23      123.86     44.04 o 
  -3  45   3       33.22       50.08     32.97 o 
  -2  45   3        9.25       16.40     28.82 o 
  -1  45   3      351.79      410.84     36.29 o 
   0  45   3      228.16      296.93     32.15 o 
   1  45   3     1202.67     1158.67     63.76 o 
   2  45   3       38.29        4.22     27.46 o 
   3  45   3      117.69       78.68     40.01 o 
   4  45   3       56.49       60.45     47.18 o 
   5  45   3       74.71       91.04     47.49 o 
  -5  46   3      377.89      288.32     61.11 o 
  -4  46   3      163.19      185.60     47.58 o 
  -3  46   3      162.00      174.06     40.71 o 
  -2  46   3      829.09      684.50     48.99 o 
  -1  46   3      194.86      153.57     35.13 o 
   0  46   3      429.92      447.51     36.84 o 
   1  46   3      230.30      245.02     39.48 o 
   2  46   3       18.38       13.11     27.84 o 
   3  46   3        5.52       16.04     39.25 o 
   4  46   3        2.98       21.84     43.05 o 
   5  46   3        0.09      -24.73     41.89 o 
  -5  47   3       34.69       43.77     92.76 o 
  -4  47   3       17.67       33.83     42.86 o 
  -3  47   3       39.05       80.40     38.21 o 
  -2  47   3      747.66      679.53     48.87 o 
  -1  47   3       84.41       74.61     31.56 o 
   0  47   3       32.33       45.47     24.22 o 
   1  47   3      230.31      239.66     47.46 o 
   2  47   3       64.43      -11.26     33.58 o 
   3  47   3       43.15       23.03     40.94 o 
   4  47   3       76.92      124.46     49.86 o 
  -5  48   3       25.05       59.71     55.44 o 
  -4  48   3      153.39      194.50     48.01 o 
  -3  48   3       29.41       21.21     36.11 o 
  -2  48   3      303.56      321.79     67.45 o 
  -1  48   3       43.97       52.57     31.47 o 
   0  48   3        2.86        8.91     23.48 o 
   1  48   3      104.44      143.86     48.54 o 
   2  48   3       36.93       81.09     36.42 o 
   3  48   3      120.24       87.59     42.59 o 
   4  48   3       50.82       67.92     46.30 o 
  -4  49   3      222.16      204.97     49.85 o 
  -3  49   3        0.95       -2.92     36.44 o 
  -2  49   3       59.75       90.80     34.09 o 
  -1  49   3        0.14       22.28     31.60 o 
   0  49   3      120.95      125.56     28.53 o 
   1  49   3       43.01       45.29     34.83 o 
   2  49   3      370.88      380.79     51.12 o 
   3  49   3        3.42       -8.07     41.42 o 
   4  49   3       48.69       39.78     49.93 o 
  -4  50   3        2.45       44.76     42.56 o 
  -3  50   3       26.08       20.88     38.72 o 
  -2  50   3       78.79       72.14     35.51 o 
  -1  50   3      135.87      105.89     36.19 o 
   0  50   3      443.34      532.78     41.07 o 
   1  50   3       34.04       71.54     38.33 o 
   2  50   3        0.64       -9.98     36.72 o 
   3  50   3        2.40      -23.95     40.41 o 
   4  50   3       44.76       98.69     50.40 o 
  -4  51   3      278.14      287.74     55.52 o 
  -3  51   3       92.04       58.48     41.53 o 
  -2  51   3        0.31       33.14     35.23 o 
  -1  51   3        1.57       33.44     34.01 o 
   0  51   3       32.87      112.69     29.22 o 
   1  51   3      608.83      772.59     59.74 o 
   2  51   3        2.65       32.79     39.03 o 
   3  51   3        8.64        0.33     58.41 o 
   4  51   3       95.40      146.95     52.69 o 
  -4  52   3       73.67      123.88     47.44 o 
  -3  52   3        0.43       42.77     41.58 o 
  -2  52   3       75.59       31.63     37.04 o 
  -1  52   3       75.71      139.47     39.42 o 
   0  52   3      464.15      503.62     41.77 o 
   1  52   3      457.77      440.28     52.66 o 
   2  52   3       60.37       85.79     41.66 o 
   3  52   3       17.85      -17.26     54.93 o 
   4  52   3      493.73      634.84     72.83 o 
  -4  53   3      185.70      230.67     55.06 o 
  -3  53   3      541.04      574.59     62.16 o 
  -2  53   3       40.15       45.59     38.10 o 
  -1  53   3      641.74      674.04     55.04 o 
   0  53   3       21.53       67.57     29.73 o 
   1  53   3      170.38      242.01     46.02 o 
   2  53   3      107.85      159.58     46.10 o 
   3  53   3        0.43      -57.25     57.25 o 
   4  53   3       91.85      186.86    137.23 o 
  -4  54   3      185.15      242.84     55.19 o 
  -3  54   3       45.54       54.60     44.49 o 
  -2  54   3       88.69       47.16     38.19 o 
  -1  54   3     1089.68     1057.35     65.77 o 
   0  54   3       67.63       99.64     30.73 o 
   1  54   3       12.08       48.79     39.94 o 
   2  54   3       25.46       22.39     42.14 o 
   3  54   3       33.11      -30.03     62.39 o 
   4  54   3        0.40       -6.67     53.77 o 
  -4  55   3       12.23        1.53     58.49 o 
  -3  55   3      103.67      113.97     45.52 o 
  -2  55   3        0.56      -16.14     38.08 o 
  -1  55   3      331.75      492.17    154.24 o 
   0  55   3      145.19      124.83     32.67 o 
   1  55   3      251.74      287.01     49.08 o 
   2  55   3       29.17       35.98     45.17 o 
   3  55   3        8.63       62.23     69.20 o 
  -3  56   3       26.29       46.74     44.70 o 
  -2  56   3       50.85       92.98     40.98 o 
  -1  56   3      231.50      269.10     59.74 o 
   0  56   3       13.76       98.28     32.78 o 
   1  56   3      151.42      238.48     47.16 o 
   2  56   3       24.70        0.37     44.80 o 
   3  56   3        9.03       36.84     66.37 o 
  -3  57   3      199.99      207.13     67.20 o 
  -2  57   3       96.76       39.05     40.59 o 
  -1  57   3      320.67      386.10     93.84 o 
   0  57   3      329.35      401.61     42.22 o 
   1  57   3      109.78      124.44     44.50 o 
   2  57   3        0.00      -26.02     64.96 o 
   3  57   3      141.94      146.19     74.17 o 
  -3  58   3       13.54       55.91     47.36 o 
  -2  58   3       23.31       26.11     43.34 o 
  -1  58   3       14.47      -33.24     37.91 o 
   0  58   3      304.76      376.66     41.93 o 
   1  58   3        4.71       -6.99     45.13 o 
   2  58   3      183.77      227.03     54.52 o 
   3  58   3       11.20       33.19     62.72 o 
  -3  59   3      183.22      173.98     51.91 o 
  -2  59   3      243.22      242.42     51.97 o 
  -1  59   3       47.59       27.38     40.22 o 
   0  59   3       43.66      158.90     37.22 o 
   1  59   3        5.72      -26.24     42.60 o 
   2  59   3      367.15      398.91     85.62 o 
   3  59   3       27.67      -53.27     69.69 o 
  -3  60   3      239.91      238.08     55.70 o 
  -2  60   3      201.71      286.88     54.38 o 
  -1  60   3      101.69      109.80     46.39 o 
   0  60   3      864.41      888.22     63.87 o 
   1  60   3        1.19      -46.89     46.89 o 
   2  60   3       37.32       88.44     68.53 o 
   3  60   3        0.34       72.35     76.66 o 
  -3  61   3        2.13       45.47     71.02 o 
  -2  61   3      128.92      156.43     49.02 o 
  -1  61   3       38.84       84.05     46.45 o 
   0  61   3      109.82      198.26    116.82 o 
   1  61   3       49.72      114.13     51.02 o 
   2  61   3       16.99       24.56     69.03 o 
  -2  62   3       22.91       -3.64     45.04 o 
  -1  62   3      255.82      270.24     53.88 o 
   0  62   3       12.84       65.78     46.28 o 
   1  62   3       29.75       25.41     51.17 o 
   2  62   3       27.03       11.45     79.82 o 
  -2  63   3        4.96       11.56     84.30 o 
  -1  63   3       61.22       45.61     82.97 o 
   0  63   3       13.20       33.47     46.62 o 
   1  63   3       54.85       77.91     50.83 o 
   2  63   3        9.75      -62.06     72.02 o 
  -2  64   3        9.01      -15.21     47.97 o 
  -1  64   3       90.01      103.14     50.81 o 
   0  64   3      104.21       96.42     49.63 o 
   1  64   3       56.08       93.69     55.39 o 
  -1  65   3       61.23      104.91     51.57 o 
   0  65   3       39.50       -9.57     49.51 o 
   1  65   3       35.72      110.76     53.39 o 
  -1  66   3      173.64      217.21     55.55 o 
   0  66   3        5.80       37.52     53.78 o 
   1  66   3       17.26       71.19     58.78 o 
  -6   0   4       76.01      103.38     50.28 o 
  -4   0   4       40.08       90.74     22.78 o 
  -2   0   4       25.65       31.65     15.30 o 
   0   0   4     1597.40     1800.42     98.40 o 
   2   0   4       18.83       13.44     31.03 o 
   4   0   4      205.11      218.04     54.93 o 
  -7   1   4       35.39       27.69     40.42 o 
  -6   1   4       51.65       72.38     33.38 o 
  -5   1   4       66.65       69.40     19.44 o 
  -4   1   4      598.31      533.49     26.00 o 
  -3   1   4     1119.02     1264.17     79.76 o 
  -2   1   4       57.70       61.56      9.65 o 
  -1   1   4      189.27      162.05      9.63 o 
   0   1   4       39.60       15.49     16.76 o 
   1   1   4      338.13      346.65     27.48 o 
   2   1   4      551.19      491.33     40.07 o 
   3   1   4      442.70      474.70     45.10 o 
   4   1   4      424.57      551.15     51.15 o 
   5   1   4        9.32       -5.10     39.30 o 
   6   1   4      222.79      216.88     87.45 o 
  -7   2   4       44.68       18.67     39.27 o 
  -6   2   4       36.36       69.00     40.16 o 
  -5   2   4        1.38       21.08     21.83 o 
  -4   2   4        1.00       56.33     15.27 o 
  -3   2   4     3749.98     3607.33     75.99 o 
  -2   2   4        7.81       31.69     10.85 o 
  -1   2   4       53.48       47.16      9.07 o 
   0   2   4       44.17       62.75     20.49 o 
   1   2   4      228.21      271.19     36.92 o 
   2   2   4        9.24        4.24     23.56 o 
   3   2   4      200.98      220.65     34.90 o 
   4   2   4      565.36      563.82     49.26 o 
   5   2   4       34.47        0.51     36.93 o 
   6   2   4       27.73       55.42     78.99 o 
  -7   3   4        1.63      -10.48     38.76 o 
  -6   3   4      377.93      363.43     47.76 o 
  -5   3   4      376.75      387.69     34.83 o 
  -4   3   4      453.52      394.42     22.11 o 
  -3   3   4        2.63      295.80     47.89 o 
  -2   3   4      254.76      223.68     11.41 o 
  -1   3   4      477.34      430.05     15.22 o 
   0   3   4      580.55      611.79     33.88 o 
   1   3   4      561.76      605.85     35.32 o 
   2   3   4      171.43      191.70     28.84 o 
   3   3   4      768.04      727.64    115.99 o 
   4   3   4       25.19       87.40     31.63 o 
   5   3   4        0.67       20.21     38.21 o 
   6   3   4       26.50       -5.81     74.51 o 
  -7   4   4        2.43       12.87     38.78 o 
  -6   4   4        3.12       14.14     31.09 o 
  -5   4   4       35.02       47.99     21.09 o 
  -4   4   4      141.23      186.00     18.99 o 
  -3   4   4     1545.90     1404.98     39.00 o 
  -2   4   4       84.27      136.36     30.99 o 
  -1   4   4       14.75       17.74     11.51 o 
   0   4   4      257.53      289.24     26.87 o 
   1   4   4        7.85       21.52     19.83 o 
   2   4   4     1941.16     1983.37     85.13 o 
   3   4   4     1007.49     1026.78    113.25 o 
   4   4   4     1066.12     1042.18     73.34 o 
   5   4   4      115.30      170.29     45.05 o 
   6   4   4       22.17       43.03     50.75 o 
  -7   5   4       31.35       12.07     39.19 o 
  -6   5   4      284.84      260.19     43.60 o 
  -5   5   4      390.52      384.50     34.81 o 
  -4   5   4      466.74      421.26     26.75 o 
  -3   5   4       84.23      343.94     42.40 o 
  -2   5   4     1254.34     1242.73     30.15 o 
  -1   5   4      798.67      841.45     23.95 o 
   0   5   4     2185.91     2528.89     91.84 o 
   1   5   4      634.43      649.45     36.58 o 
   2   5   4      616.08      619.04     39.62 o 
   3   5   4     1282.40     1325.21     65.65 o 
   4   5   4        7.61       19.75     32.74 o 
   5   5   4       13.16       17.18     39.34 o 
   6   5   4       89.10       47.29     50.84 o 
  -7   6   4        1.89       -8.72     37.95 o 
  -6   6   4       88.56      129.37     29.92 o 
  -5   6   4       34.62       38.98     26.07 o 
  -4   6   4      793.64      621.94     28.31 o 
  -3   6   4     2341.29     2392.04     73.27 o 
  -2   6   4      680.14      937.84     45.05 o 
  -1   6   4      325.78      354.42     19.38 o 
   0   6   4      153.93      192.89     23.34 o 
   1   6   4      944.50      894.84     60.98 o 
   2   6   4      342.19      314.72     33.65 o 
   3   6   4      657.82      639.37     44.87 o 
   4   6   4      676.01      704.83     53.98 o 
   5   6   4       41.76       61.11     38.79 o 
   6   6   4      143.40      183.49     55.87 o 
  -7   7   4        7.26       67.29     40.49 o 
  -6   7   4        5.16       59.26     33.40 o 
  -5   7   4        1.62       30.04     25.58 o 
  -4   7   4      112.21      132.29     21.03 o 
  -3   7   4     3186.35     3143.30     76.03 o 
  -2   7   4     4709.94     4941.98    100.42 o 
  -1   7   4      450.00      484.82     25.11 o 
   0   7   4      847.92      795.30     38.95 o 
   1   7   4      637.58      637.58     37.66 o 
   2   7   4      954.70      935.31     99.23 o 
   3   7   4        0.72      126.16     89.94 o 
   4   7   4        9.26       22.24     32.46 o 
   5   7   4       55.08       36.18     33.56 o 
   6   7   4        1.08       51.81     52.97 o 
  -7   8   4      107.01      109.39     43.04 o 
  -6   8   4      387.44      412.31     49.40 o 
  -5   8   4       26.41       22.76     25.26 o 
  -4   8   4      337.83      382.29     26.46 o 
  -3   8   4      375.01      523.93     44.83 o 
  -2   8   4     1480.05     1828.33     45.79 o 
  -1   8   4     1670.85     1663.77     43.78 o 
   0   8   4       36.64       24.48     17.25 o 
   1   8   4        0.00       -7.96     17.81 o 
   2   8   4      909.74      989.32     50.91 o 
   3   8   4     3189.20     3232.55    154.99 o 
   4   8   4       56.64       78.68     33.36 o 
   5   8   4        6.48       38.24     33.42 o 
   6   8   4      151.75      110.19     60.83 o 
  -7   9   4      200.33      180.94     46.64 o 
  -6   9   4      380.26      386.08     49.24 o 
  -5   9   4      100.01      129.24     30.44 o 
  -4   9   4       22.15      192.81    101.72 o 
  -3   9   4      167.50      343.37     44.51 o 
  -2   9   4     2914.42     3033.52     64.35 o 
  -1   9   4      534.12      447.80     21.99 o 
   0   9   4      666.52      725.97     37.19 o 
   1   9   4        2.91        1.88     18.33 o 
   2   9   4       23.62      105.54     66.13 o 
   3   9   4     2642.20     2790.41    111.28 o 
   4   9   4      755.89      790.00     72.85 o 
   5   9   4      303.03      366.31     45.19 o 
   6   9   4        2.75      -30.90     54.98 o 
  -7  10   4       13.81      -11.45     56.09 o 
  -6  10   4      179.65      134.46     36.84 o 
  -5  10   4       63.07       78.04     28.06 o 
  -4  10   4     2985.83     2587.57    110.01 o 
  -3  10   4     2194.05     2096.03     54.07 o 
  -2  10   4     2983.01     3159.42     66.95 o 
  -1  10   4      261.28      307.57     21.18 o 
   0  10   4      184.18      171.95     22.48 o 
   1  10   4     2802.84     3577.35    153.08 o 
   2  10   4     3168.97     3391.21    125.65 o 
   3  10   4      402.54      478.39     45.43 o 
   4  10   4      454.33      562.20     53.29 o 
   5  10   4      371.74      406.76     46.55 o 
   6  10   4      187.65      289.01     65.41 o 
  -7  11   4        3.76      -51.27     56.58 o 
  -6  11   4      261.71      278.43     44.38 o 
  -5  11   4      479.38      435.88     42.00 o 
  -4  11   4        8.28      160.63     39.00 o 
  -3  11   4      119.07      269.66     39.07 o 
  -2  11   4     4717.84     4461.32    117.09 o 
  -1  11   4     1920.69     1919.02     72.22 o 
   0  11   4      201.05      188.39     18.31 o 
   1  11   4      411.80      544.04     63.06 o 
   2  11   4     1340.64     1431.47     87.95 o 
   3  11   4     1191.89     1043.74     57.31 o 
   4  11   4      108.83      163.28     39.24 o 
   5  11   4      738.66      825.91     55.47 o 
   6  11   4        0.17        2.31     52.79 o 
  -6  12   4       25.61       52.71     33.97 o 
  -5  12   4      248.13      332.53     39.65 o 
  -4  12   4      827.42      776.75     37.35 o 
  -3  12   4      633.13      615.67     26.23 o 
  -1  12   4       29.29       41.11     13.07 o 
   0  12   4      994.87      988.14     37.61 o 
   1  12   4     8472.74    10262.84    332.18 o 
   2  12   4       19.42       49.94     35.01 o 
   3  12   4       11.27       11.79     26.63 o 
   4  12   4       89.47      182.23     65.28 o 
   5  12   4     1124.98     1135.80     59.64 o 
   6  12   4      192.90      232.05     60.13 o 
  -6  13   4       60.03       74.43     35.49 o 
  -5  13   4     1415.36     1196.99     65.77 o 
  -4  13   4      999.97      908.07     54.47 o 
  -3  13   4       63.24      106.21     15.06 o 
  -2  13   4     2150.36     2423.98     65.82 o 
  -1  13   4     2043.66     2013.63     55.05 o 
   0  13   4        0.99       -6.01     12.03 o 
   1  13   4     1632.21     1777.00     72.98 o 
   2  13   4     1990.94     2118.90    127.61 o 
   3  13   4       79.30       65.40     27.35 o 
   4  13   4     1368.17     1453.00     62.38 o 
   5  13   4      365.18      417.33     54.79 o 
   6  13   4        0.01      -24.74     51.79 o 
  -6  14   4       13.39       35.77     32.12 o 
  -5  14   4      343.10      420.54     76.41 o 
  -4  14   4        1.13       96.65     20.04 o 
  -3  14   4      439.07      348.71     24.04 o 
  -2  14   4      801.92      897.79     29.71 o 
  -1  14   4       90.43       73.45     33.44 o 
   0  14   4     1774.15     1552.42     74.49 o 
   1  14   4        0.66       -9.31     19.70 o 
   2  14   4      624.32      608.38     41.15 o 
   3  14   4      106.61       90.35     36.67 o 
   4  14   4      900.03      847.04     46.04 o 
   5  14   4        0.02       32.05     35.81 o 
   6  14   4      119.64       69.82     96.49 o 
  -6  15   4      272.47      246.65     43.95 o 
  -5  15   4        1.62       31.74     27.11 o 
  -4  15   4      792.60      677.76     35.48 o 
  -3  15   4       27.89       37.59     14.94 o 
  -2  15   4      321.13      376.71     48.44 o 
  -1  15   4     2070.62     1999.72     55.31 o 
   0  15   4       10.66       32.79     14.38 o 
   1  15   4     1833.81     2013.75    139.55 o 
   2  15   4        1.63        8.07     23.04 o 
   3  15   4        0.75       -3.63     22.03 o 
   4  15   4       42.36       61.76     33.92 o 
   5  15   4      798.12      790.83     50.61 o 
   6  15   4        3.50      -30.71     49.85 o 
  -6  16   4      104.26      107.29     36.92 o 
  -5  16   4       30.03       13.15     25.75 o 
  -4  16   4      335.33      391.95     30.30 o 
  -3  16   4       62.63       61.34     15.95 o 
  -2  16   4     4176.27     4243.01     96.33 o 
  -1  16   4        0.02       51.50     14.27 o 
   0  16   4      379.95      342.15     54.96 o 
   1  16   4     1501.90     1697.00    185.85 o 
   2  16   4      230.95      256.32     33.54 o 
   3  16   4       16.60        0.38     21.74 o 
   4  16   4        0.36       10.09     26.30 o 
   5  16   4        0.02       29.92     41.57 o 
   6  16   4       39.97       51.92     55.89 o 
  -6  17   4       71.92      100.86     36.53 o 
  -5  17   4       12.94      -21.38     28.79 o 
  -4  17   4      403.78      391.17     29.13 o 
  -3  17   4      179.35      223.38     46.38 o 
  -2  17   4      209.74      388.93     32.36 o 
  -1  17   4      103.51       86.75     13.18 o 
   0  17   4      131.62      102.73     21.48 o 
   1  17   4        0.19      -16.28     17.68 o 
   2  17   4     1547.17     1717.22     62.34 o 
   3  17   4       13.39       14.86     22.19 o 
   4  17   4       38.59        1.82     25.11 o 
   5  17   4      412.26      440.64     60.26 o 
   6  17   4       19.41       39.27     70.03 o 
  -6  18   4      104.24      122.97     37.56 o 
  -5  18   4        4.17       33.65     45.55 o 
  -4  18   4      341.57      383.61     30.17 o 
  -2  18   4     1131.75     1071.02     34.17 o 
  -1  18   4       38.13       22.59     11.04 o 
   0  18   4       44.31        6.55     10.83 o 
   1  18   4      538.60      650.25     34.52 o 
   2  18   4       58.85      463.13     51.61 o 
   3  18   4      254.98      218.49     41.25 o 
   4  18   4        0.06       13.05     28.17 o 
   5  18   4      171.71      231.63     49.64 o 
   6  18   4       17.97       44.53     55.50 o 
  -6  19   4        0.59      -15.78     33.40 o 
  -5  19   4      444.52      389.96     41.26 o 
  -4  19   4       92.39       78.51     22.13 o 
  -3  19   4      190.73      268.86     24.65 o 
  -2  19   4      727.13      701.26     38.40 o 
  -1  19   4      303.68      282.82     17.32 o 
   0  19   4      568.36      510.27     24.71 o 
   1  19   4      559.54      507.69     32.28 o 
   3  19   4      109.19      121.02     26.29 o 
   4  19   4       31.25       93.37     30.86 o 
   5  19   4      493.69      578.91     63.86 o 
   6  19   4       14.49      -18.55     55.52 o 
  -6  20   4        1.03       -1.14     34.94 o 
  -5  20   4      312.23      327.29     42.15 o 
  -4  20   4       15.70       38.94     20.12 o 
  -3  20   4      770.63      670.36     33.24 o 
  -2  20   4      820.79      726.94     35.38 o 
  -1  20   4      356.26      347.25     19.75 o 
   0  20   4       93.29       62.71     16.29 o 
   1  20   4     1338.80     1506.96     54.03 o 
   3  20   4      706.39      639.69     37.71 o 
   4  20   4     1568.34     1500.85     64.57 o 
   5  20   4       75.21       51.41     41.55 o 
   6  20   4        4.23       47.86     99.31 o 
  -6  21   4        7.20       19.42     33.71 o 
  -5  21   4       61.42       48.71     28.90 o 
  -4  21   4      444.08      383.25     33.22 o 
  -3  21   4       31.79       59.31     18.56 o 
  -2  21   4      704.52      780.82     32.48 o 
  -1  21   4      171.67      159.60     23.35 o 
   0  21   4     1334.54     1124.56     75.34 o 
   1  21   4     2164.69     2228.88     72.65 o 
   2  21   4      306.48      373.58     37.73 o 
   3  21   4       24.24       11.23     22.43 o 
   4  21   4       31.61      125.50     56.65 o 
   5  21   4        1.72       39.52     54.84 o 
   6  21   4        2.64      -42.51     54.93 o 
  -6  22   4       60.34       51.09     37.71 o 
  -5  22   4        0.29       -2.47     26.71 o 
  -4  22   4       28.84       25.17     20.30 o 
  -3  22   4       80.12       79.13     22.78 o 
  -2  22   4       73.35       97.41     14.26 o 
  -1  22   4      287.40      256.43     25.65 o 
   0  22   4      443.86      396.98     22.20 o 
   1  22   4       24.98       13.71     20.63 o 
   2  22   4      615.88      604.78     40.85 o 
   3  22   4      213.24      239.53     30.66 o 
   4  22   4     2028.41     1874.55    116.17 o 
   5  22   4      104.00      106.76     45.97 o 
   6  22   4       14.58       57.88     59.32 o 
  -6  23   4       97.82       81.08     38.54 o 
  -5  23   4      193.99      222.96     37.93 o 
  -4  23   4       87.42       83.85     25.83 o 
  -3  23   4       18.03       55.14     18.51 o 
  -2  23   4      519.17      454.27     22.75 o 
  -1  23   4        1.15       29.19     12.17 o 
   0  23   4      649.95      581.64     36.09 o 
   1  23   4     1849.99     1965.83     66.53 o 
   2  23   4      126.00       82.44     40.25 o 
   3  23   4       51.81       63.65     23.88 o 
   4  23   4        8.54        6.23     27.53 o 
   5  23   4      110.91       69.98     43.86 o 
   6  23   4       25.60       33.26     86.04 o 
  -6  24   4        6.85       25.25     36.14 o 
  -5  24   4      286.59      401.93     45.78 o 
  -4  24   4       24.10       11.42     20.26 o 
  -3  24   4      566.78      527.68     31.12 o 
  -2  24   4        5.71       27.87     15.36 o 
  -1  24   4       49.00       26.71     12.56 o 
   0  24   4       24.82       23.14     12.58 o 
   1  24   4       45.97       47.65     18.86 o 
   2  24   4      348.97      290.45     66.95 o 
   3  24   4        7.92       16.33     23.83 o 
   4  24   4       40.50       22.20     28.89 o 
   5  24   4        0.03       30.21     43.45 o 
   6  24   4        2.12       31.97     68.28 o 
  -6  25   4      140.28      138.03     41.19 o 
  -5  25   4       75.71      185.49     42.65 o 
  -4  25   4        5.60       23.52     20.21 o 
  -3  25   4       21.80       52.01     17.23 o 
  -2  25   4      351.96      328.38     31.92 o 
  -1  25   4       39.52       44.13     12.84 o 
   0  25   4     2416.03     2157.68    127.44 o 
   1  25   4      735.72      795.30     36.68 o 
   2  25   4      591.40      593.29     36.59 o 
   3  25   4       83.24       99.60     33.02 o 
   4  25   4       43.13       21.63     28.66 o 
   5  25   4       11.44       -0.58     42.95 o 
   6  25   4        2.70      -27.33     60.60 o 
  -6  26   4      127.90       60.19     38.46 o 
  -5  26   4      632.66      558.55     55.26 o 
  -4  26   4      135.82      138.38     28.51 o 
  -3  26   4       50.26       80.37     18.78 o 
  -2  26   4      195.44      202.76     22.84 o 
  -1  26   4      749.19      752.99     58.15 o 
   0  26   4     1492.13     1285.80     60.72 o 
   1  26   4        0.20      -13.25     17.77 o 
   2  26   4      535.31      528.47     39.67 o 
   3  26   4       39.99       50.32     24.78 o 
   4  26   4       41.80       39.66     29.16 o 
   5  26   4        0.71      -25.00     54.51 o 
   6  26   4      173.16      160.21     62.31 o 
  -6  27   4       30.10       36.43     37.72 o 
  -5  27   4        3.56       41.04     37.17 o 
  -4  27   4       15.37       33.68     20.70 o 
  -3  27   4      465.70      415.04     27.83 o 
  -2  27   4        0.00       17.47     22.37 o 
  -1  27   4     4316.62     4312.18    110.80 o 
   0  27   4      100.73       93.14     31.03 o 
   1  27   4       38.27       41.87     19.89 o 
   2  27   4       46.58       32.29     22.12 o 
   3  27   4       55.66       51.00     24.74 o 
   4  27   4       24.72      -10.85     28.74 o 
   5  27   4        1.54       41.82     44.18 o 
   6  27   4       73.10       49.09     57.80 o 
  -6  28   4       85.09       65.78     41.57 o 
  -5  28   4      237.53      261.16     39.78 o 
  -4  28   4      127.71      123.51     24.34 o 
  -3  28   4       66.05      104.47     25.13 o 
  -2  28   4       11.67       18.18     36.67 o 
  -1  28   4     1328.81     1500.66     79.73 o 
   1  28   4      280.98      353.54     28.35 o 
   2  28   4       17.61       18.76     21.25 o 
   3  28   4        2.78       20.14     24.02 o 
   4  28   4        0.06        8.35     29.43 o 
   5  28   4       31.96       26.30     44.21 o 
   6  28   4        0.23      -14.60     58.58 o 
  -6  29   4       49.44       61.54     37.05 o 
  -5  29   4      111.13      152.80     34.92 o 
  -4  29   4        2.83       10.71     21.15 o 
  -3  29   4      726.26      659.74     34.30 o 
  -2  29   4      107.50       70.13     25.71 o 
  -1  29   4     1050.09     1136.80     38.13 o 
   0  29   4      501.32      470.43     50.61 o 
   1  29   4      142.76      118.60     21.97 o 
   2  29   4       37.74       31.03     21.65 o 
   3  29   4       14.52       14.52     27.71 o 
   4  29   4        0.15       15.10     29.94 o 
   5  29   4      160.49      141.46     46.93 o 
   6  29   4       22.64       29.09     57.80 o 
  -6  30   4       28.07      -36.05     36.05 o 
  -5  30   4        2.05       30.32     26.05 o 
  -4  30   4        5.35      -10.81     21.36 o 
  -3  30   4      141.47      181.56     24.12 o 
  -2  30   4       31.79       28.61     23.76 o 
  -1  30   4       67.78      148.48     26.59 o 
   1  30   4      258.53      293.91     34.58 o 
   2  30   4       21.65       18.35     21.79 o 
   3  30   4       67.80       87.58     28.34 o 
   4  30   4       98.38      101.81     31.91 o 
   5  30   4      222.33      176.16     48.49 o 
   6  30   4      100.42      193.83     66.21 o 
  -6  31   4       35.23       26.05     61.73 o 
  -5  31   4      174.97      154.21     32.11 o 
  -4  31   4       13.38       -1.27     21.12 o 
  -3  31   4       64.37       57.21     18.96 o 
  -2  31   4        0.04      -21.30     21.30 o 
  -1  31   4     1375.57     1258.32     48.83 o 
   0  31   4     2401.60     2284.82     95.96 o 
   1  31   4       65.17       40.90     24.74 o 
   2  31   4      401.11      354.92     33.73 o 
   3  31   4        2.07       -3.28     34.31 o 
   4  31   4       38.17       30.24     29.82 o 
   5  31   4      123.00      158.18     48.17 o 
  -6  32   4       55.02       51.94     64.05 o 
  -5  32   4      129.83      133.63     31.05 o 
  -4  32   4      112.68      112.94     30.30 o 
  -3  32   4        0.02       25.02     17.87 o 
  -2  32   4       43.79       53.22     25.78 o 
  -1  32   4      180.78      228.42     32.44 o 
   0  32   4      736.80      724.74     39.17 o 
   1  32   4       57.09       29.32     21.73 o 
   2  32   4       36.45       31.79     24.35 o 
   3  32   4      952.96      944.42     48.59 o 
   4  32   4        8.96        6.62     28.84 o 
   5  32   4       18.19       18.82     42.45 o 
  -6  33   4       50.85       80.65     65.88 o 
  -5  33   4        6.16        2.79     35.40 o 
  -4  33   4       44.40       61.71     23.35 o 
  -3  33   4      237.93      180.15     35.93 o 
  -2  33   4      263.44      287.92     39.08 o 
  -1  33   4      308.09      310.88     29.01 o 
   0  33   4      733.62      730.26     54.25 o 
   1  33   4      195.85      197.04     28.57 o 
   2  33   4      167.55      114.47     46.46 o 
   3  33   4      275.95      199.20     32.57 o 
   4  33   4       71.49       37.98     40.57 o 
   5  33   4       31.60       50.25     43.91 o 
  -6  34   4      822.99      748.05     88.44 o 
  -5  34   4      118.83      142.20     32.50 o 
  -4  34   4      302.43      308.47     29.84 o 
  -3  34   4       40.78       90.89     31.78 o 
  -2  34   4      160.46      143.64     29.60 o 
  -1  34   4        3.20       39.04     25.43 o 
   0  34   4      522.48      506.32     32.45 o 
   1  34   4       63.84       50.01     28.34 o 
   2  34   4        1.16       29.48     29.82 o 
   3  34   4      151.65      102.81     28.52 o 
   4  34   4       88.81       86.26     46.30 o 
   5  34   4       29.08       27.03     40.40 o 
  -5  35   4      159.87      162.76     32.76 o 
  -4  35   4      379.92      380.06     35.93 o 
  -3  35   4      153.49      126.80     32.17 o 
  -2  35   4      236.64      225.39     36.17 o 
  -1  35   4       12.95       36.46     26.81 o 
   0  35   4        1.50       82.95     36.72 o 
   1  35   4      138.68      124.11     30.61 o 
   2  35   4       59.40       59.04     25.70 o 
   3  35   4      172.21      107.50     29.69 o 
   4  35   4       21.51      106.31     44.47 o 
   5  35   4       12.55        6.14     41.51 o 
  -5  36   4       61.75       74.96     45.44 o 
  -4  36   4       18.68       67.72     36.03 o 
  -3  36   4      169.83      204.82     36.31 o 
  -2  36   4      288.28      315.26     39.22 o 
  -1  36   4      122.70      114.16     23.40 o 
   0  36   4     4076.65     3926.73    121.00 o 
   1  36   4       94.74      124.69     39.00 o 
   2  36   4      713.74      741.16     41.38 o 
   3  36   4        3.92       13.83     37.09 o 
   4  36   4        2.26        6.65     33.97 o 
   5  36   4        5.21       -6.09     40.13 o 
  -5  37   4      229.68      211.75     50.07 o 
  -4  37   4       61.85       61.02     28.33 o 
  -3  37   4      571.50      474.68     47.62 o 
  -2  37   4      135.97      136.42     32.94 o 
  -1  37   4       11.50       16.58     19.97 o 
   0  37   4     3444.08     3359.33    106.89 o 
   1  37   4      579.92      592.86     43.65 o 
   2  37   4      431.41      432.26     38.71 o 
   3  37   4      174.79      160.29     32.02 o 
   4  37   4       37.23       31.36     33.79 o 
   5  37   4       37.91      -14.77     41.70 o 
  -5  38   4        0.24       -1.24     45.38 o 
  -4  38   4       46.85       48.98     24.53 o 
  -3  38   4      273.17      156.56     38.17 o 
  -2  38   4      344.20      355.79     41.48 o 
  -1  38   4       38.54       24.32     21.20 o 
   0  38   4        0.29       89.81     66.03 o 
   1  38   4       32.98       98.07     68.45 o 
   2  38   4      748.14      783.65     43.74 o 
   3  38   4      202.19      209.50     41.64 o 
   4  38   4      199.24       94.03     36.82 o 
   5  38   4      132.56       72.27     42.18 o 
  -5  39   4      124.32      166.37     50.28 o 
  -4  39   4        0.01       36.50     49.53 o 
  -3  39   4       70.31      102.77     34.28 o 
  -2  39   4        1.31        6.53     25.20 o 
  -1  39   4      370.65      378.54     34.06 o 
   0  39   4      811.89      740.72     38.67 o 
   1  39   4     1881.28     1816.80     84.00 o 
   2  39   4      413.27      421.01     39.50 o 
   3  39   4       11.67      -19.67     36.79 o 
   4  39   4       36.66       54.03     35.65 o 
   5  39   4      134.24      205.57     49.60 o 
  -5  40   4        5.23       34.56     45.76 o 
  -4  40   4      167.81      154.61     42.07 o 
  -3  40   4        4.13       25.39     31.79 o 
  -2  40   4      175.54      134.49     33.44 o 
  -1  40   4        2.79       11.79     22.08 o 
   0  40   4      727.41      681.48     36.76 o 
   1  40   4       89.98      236.71     73.68 o 
   2  40   4      152.05      134.85     38.92 o 
   3  40   4      504.02      693.68    102.55 o 
   4  40   4      355.42      366.80    214.23 o 
   5  40   4       16.50      -15.45     39.74 o 
  -5  41   4        3.02       -3.10     60.73 o 
  -4  41   4      268.33      261.09     49.05 o 
  -3  41   4       35.08       -9.20     31.09 o 
  -2  41   4       29.23       19.83     28.03 o 
  -1  41   4       12.73       30.00     28.99 o 
   0  41   4      138.76      158.88     26.13 o 
   1  41   4     4005.07     3776.54    165.69 o 
   2  41   4      162.41      218.35     42.44 o 
   3  41   4       86.05       66.67     42.53 o 
   4  41   4        3.73      -18.57     49.70 o 
   5  41   4      143.23       48.28     40.49 o 
  -5  42   4      115.12      198.83     56.20 o 
  -4  42   4        0.13       32.95     40.38 o 
  -3  42   4        5.35      -13.30     32.15 o 
  -2  42   4        6.83       26.89     32.94 o 
  -1  42   4      609.64      572.16     51.44 o 
   0  42   4      339.48      380.63     34.88 o 
   1  42   4      136.76      164.46     37.64 o 
   2  42   4        0.43       20.65     35.96 o 
   3  42   4      326.64      346.46     74.42 o 
   4  42   4        0.20       -7.42     32.43 o 
   5  42   4      120.59       77.16     44.04 o 
  -5  43   4      635.29      565.94     69.90 o 
  -4  43   4        2.28      -15.55     40.67 o 
  -3  43   4       19.70       -9.52     32.12 o 
  -2  43   4      135.19       96.28     33.75 o 
  -1  43   4       53.86      120.14     71.19 o 
   0  43   4       37.70       33.07     24.07 o 
   1  43   4      631.85      587.51     46.15 o 
   2  43   4      500.79      650.20     94.75 o 
   3  43   4       39.67       26.89     34.83 o 
   4  43   4       76.12       42.01     31.68 o 
   5  43   4        4.36       12.58     41.69 o 
  -5  44   4      205.38      218.23     58.08 o 
  -4  44   4       12.29       58.79     45.00 o 
  -3  44   4        7.37       13.41     32.21 o 
  -2  44   4       39.43       28.16     29.26 o 
  -1  44   4      396.39      409.66     43.21 o 
   0  44   4      148.42      171.17     28.48 o 
   1  44   4      703.50      694.52     65.55 o 
   2  44   4      451.11      520.36     70.19 o 
   3  44   4       76.81       38.50     34.88 o 
   4  44   4      318.16      176.64     94.42 o 
  -5  45   4       14.17       18.45     51.94 o 
  -4  45   4       44.43       67.86     40.21 o 
  -3  45   4       59.03       53.88     36.92 o 
  -2  45   4      586.55      483.51     46.65 o 
  -1  45   4       52.40       79.79     36.42 o 
   0  45   4       25.67       40.56     26.19 o 
   1  45   4      153.52      171.76     40.82 o 
   2  45   4        1.56       13.01     37.93 o 
   3  45   4       15.56       29.74     42.67 o 
   4  45   4       67.84       35.69     65.71 o 
  -5  46   4        4.05      -29.04     50.27 o 
  -4  46   4      109.15       98.07     43.60 o 
  -3  46   4        2.49        6.12     35.78 o 
  -2  46   4      332.88      309.27     45.80 o 
  -1  46   4        1.04       40.04     31.62 o 
   0  46   4      213.72      235.51     36.13 o 
   1  46   4      169.47      151.06     39.71 o 
   2  46   4      211.46      261.63     47.85 o 
   3  46   4       14.78      -10.31     41.10 o 
   4  46   4        1.69       -7.54     31.30 o 
  -4  47   4       73.17       81.76     48.20 o 
  -3  47   4      117.92      124.70     75.67 o 
  -2  47   4        0.31       38.86     33.93 o 
  -1  47   4       51.16       45.87     32.30 o 
   0  47   4      110.08      101.15     28.27 o 
   1  47   4       15.93        9.85     42.07 o 
   2  47   4      293.22      360.37     52.49 o 
   3  47   4       23.24       14.79     45.71 o 
   4  47   4      355.72      210.41    147.77 o 
  -4  48   4       93.43       30.50     44.46 o 
  -3  48   4       25.59       39.88     37.34 o 
  -2  48   4       15.17       11.62     33.60 o 
  -1  48   4      330.42      287.12     46.88 o 
   0  48   4      257.24      252.71     34.79 o 
   1  48   4       33.48       45.14     37.20 o 
   2  48   4        0.60       45.67     40.83 o 
   3  48   4        8.70       39.22     45.30 o 
   4  48   4        8.55      -18.39     32.41 o 
  -4  49   4       43.63        4.70     45.61 o 
  -3  49   4      122.07       81.99     39.33 o 
  -2  49   4        7.14       26.51     36.98 o 
  -1  49   4       29.04       49.08     34.78 o 
   0  49   4        4.16       54.97     27.90 o 
   1  49   4      211.02      243.70     66.71 o 
   2  49   4      247.02      323.44     51.06 o 
   3  49   4       10.05       32.36     68.20 o 
   4  49   4      108.19       17.92     39.16 o 
  -4  50   4        9.33       31.92     45.94 o 
  -3  50   4       66.19       60.49     39.17 o 
  -2  50   4      236.99      297.06     47.39 o 
  -1  50   4       80.48      128.77     37.66 o 
   0  50   4       38.72       13.44     29.07 o 
   1  50   4      161.99      161.42     43.35 o 
   2  50   4      230.23      247.47     50.73 o 
   3  50   4       48.66       52.27     63.89 o 
   4  50   4       47.06       30.53     40.49 o 
  -4  51   4        4.34       56.61     48.49 o 
  -3  51   4       73.77       45.58     49.12 o 
  -2  51   4      797.09      744.52     70.11 o 
  -1  51   4      496.50      517.66    120.64 o 
   0  51   4      123.97      117.06     32.26 o 
   1  51   4        5.96       65.76     52.85 o 
   2  51   4      636.02      800.23     70.63 o 
   3  51   4       49.63       -2.82     67.04 o 
   4  51   4      137.41       52.60     40.82 o 
  -4  52   4       49.90      -28.05     49.08 o 
  -3  52   4       19.66       27.74     39.51 o 
  -2  52   4       58.31      116.30     42.80 o 
  -1  52   4      180.37      271.00     72.10 o 
   0  52   4        0.00      -17.62     29.66 o 
   1  52   4      415.22      515.42     58.28 o 
   2  52   4       21.16       42.92     45.88 o 
   3  52   4        7.02       44.80     70.03 o 
   4  52   4      261.65       70.03     40.65 o 
  -4  53   4       95.91      145.22     51.93 o 
  -3  53   4       95.71       66.25     40.60 o 
  -2  53   4        0.23       64.29     36.98 o 
  -1  53   4       89.53      125.50     39.64 o 
   0  53   4       16.51      -18.02     29.35 o 
   1  53   4      363.33      347.63     53.86 o 
   2  53   4       57.98       32.83     44.99 o 
   3  53   4       21.02        1.00     68.20 o 
  -3  54   4        0.18       41.42     87.37 o 
  -2  54   4        3.22       45.42     73.26 o 
  -1  54   4      114.08      131.96     47.13 o 
   0  54   4       50.40       90.47     31.77 o 
   1  54   4       58.01       64.78     43.85 o 
   2  54   4       15.96        5.37     44.15 o 
   3  54   4        1.05        1.16     73.01 o 
  -3  55   4       69.30       87.77     46.26 o 
  -2  55   4       41.76       34.16     45.55 o 
  -1  55   4       32.70       46.42     40.16 o 
   0  55   4        8.51       32.77     38.83 o 
   1  55   4        9.40       25.23     47.33 o 
   2  55   4        3.40       18.03     47.21 o 
   3  55   4        0.41       29.20     74.34 o 
  -3  56   4       27.69       40.75     46.00 o 
  -2  56   4       24.35       -7.56     39.28 o 
  -1  56   4       37.92       47.21     39.46 o 
   0  56   4      594.53      567.73     56.17 o 
   1  56   4        2.99       53.84     46.38 o 
   2  56   4       61.97       68.41     51.23 o 
   3  56   4       28.75      115.66     78.32 o 
  -3  57   4       80.31       65.00     48.52 o 
  -2  57   4       19.46       23.43     40.89 o 
  -1  57   4      289.37      326.71     84.21 o 
   0  57   4      152.38      172.60     45.66 o 
   1  57   4       11.20        7.24     48.05 o 
   2  57   4      289.08      361.88     63.39 o 
   3  57   4      375.80      350.46     90.93 o 
  -3  58   4      147.72      137.45     50.73 o 
  -2  58   4      148.39      143.41     46.05 o 
  -1  58   4        8.94       37.66     39.91 o 
   0  58   4       33.26       77.82     43.71 o 
   1  58   4       24.52       37.45     49.48 o 
   2  58   4      428.37      690.80    138.89 o 
  -3  59   4      114.78       77.66     78.99 o 
  -2  59   4       50.41       58.73     45.05 o 
  -1  59   4      342.11      380.36     99.89 o 
   0  59   4       26.37       -5.92     44.06 o 
   1  59   4        3.07      -52.77     52.77 o 
   2  59   4       51.74       64.06     55.41 o 
  -2  60   4      259.75      262.03     52.99 o 
  -1  60   4       41.21       80.56     45.74 o 
   0  60   4       78.87       13.38     50.94 o 
   1  60   4        5.24       71.48     50.48 o 
   2  60   4       52.74       -4.88     55.57 o 
  -2  61   4       96.29      102.41     53.43 o 
  -1  61   4      119.41      135.72     48.40 o 
   0  61   4       11.29       33.67     48.00 o 
   1  61   4        1.98       90.59     52.34 o 
   2  61   4       42.99       64.84     61.98 o 
  -2  62   4      196.00      158.88     52.92 o 
  -1  62   4       57.81       53.72     44.90 o 
   0  62   4       21.34        9.73     46.77 o 
   1  62   4        6.20      -15.40     50.57 o 
  -1  63   4        8.47       91.14     49.81 o 
   0  63   4       15.52      -28.20     49.11 o 
   1  63   4        5.60        0.52     54.27 o 
  -1  64   4        0.46      -28.97     46.87 o 
   0  64   4       77.23      132.78     57.79 o 
   1  64   4        4.20        6.03     64.96 o 
  -5   0   5      691.53      581.61     63.89 o 
  -3   0   5       31.34      116.14     41.40 o 
  -1   0   5        4.02        7.24     10.70 o 
   1   0   5      377.13      418.33     53.43 o 
   3   0   5     7670.67     7289.96    352.95 o 
   5   0   5        1.63       53.10     59.90 o 
  -6   1   5        2.92        1.83     30.91 o 
  -5   1   5      114.83      140.38     32.34 o 
  -4   1   5        8.50       65.74     27.74 o 
  -3   1   5      397.63      462.86     35.33 o 
  -2   1   5       29.08       29.64      9.00 o 
  -1   1   5      202.08      185.45     12.59 o 
   0   1   5      159.11      122.21     22.88 o 
   1   1   5      412.88      454.41     33.81 o 
   2   1   5      466.93      518.58     42.90 o 
   3   1   5     1792.64     2064.33    252.72 o 
   4   1   5       64.25       81.20     36.61 o 
   5   1   5      189.52      288.95     50.16 o 
   6   1   5       13.76        9.87     53.86 o 
  -6   2   5       14.31       11.90     53.18 o 
  -5   2   5      464.79      468.50     44.31 o 
  -4   2   5       68.14      262.65     76.07 o 
  -3   2   5     1468.66     1401.30     39.44 o 
  -2   2   5       32.92       30.10      9.20 o 
  -1   2   5        2.19       11.24      8.03 o 
   0   2   5     1399.28     1558.91     65.94 o 
   1   2   5       13.03       33.72     22.44 o 
   2   2   5       80.87       84.99     27.81 o 
   3   2   5      552.14      715.26     48.87 o 
   4   2   5       12.42        1.43     33.82 o 
   5   2   5        4.21      -15.76     42.27 o 
   6   2   5       10.01       51.27     74.17 o 
  -6   3   5      240.96      223.56     41.95 o 
  -5   3   5      209.26      207.37     35.14 o 
  -4   3   5     1899.05     1730.49     65.81 o 
  -3   3   5      702.72      776.84     26.29 o 
  -2   3   5        1.61        4.96      8.50 o 
  -1   3   5      201.84      203.80     23.30 o 
   0   3   5      266.93      313.45     31.95 o 
   1   3   5       10.72        4.72     26.63 o 
   2   3   5      146.31      167.74     48.87 o 
   3   3   5     1658.19     1641.32     78.72 o 
   4   3   5      459.14      546.27     55.08 o 
   5   3   5       62.25       82.05     43.69 o 
   6   3   5       14.62       -9.92     52.54 o 
  -6   4   5      266.80      250.75     44.73 o 
  -5   4   5       65.35       89.15     29.30 o 
  -4   4   5     1912.56     1851.95     69.36 o 
  -3   4   5     1007.69     1076.73     32.69 o 
  -2   4   5        1.69       23.78      8.79 o 
  -1   4   5      268.51      243.36     13.38 o 
   0   4   5     1021.04     1216.64     90.19 o 
   1   4   5      438.70      459.65     32.41 o 
   2   4   5       86.75       83.62     27.92 o 
   3   4   5      275.01      320.38     40.43 o 
   4   4   5      822.77      784.49     56.53 o 
   5   4   5        0.05       20.65     42.18 o 
   6   4   5        1.68        9.25     57.05 o 
  -6   5   5        6.51       13.06     32.72 o 
  -5   5   5      329.29      339.59     43.17 o 
  -4   5   5      899.87      929.04     42.66 o 
  -3   5   5     1051.82     1075.30     32.74 o 
  -2   5   5      282.74      275.50     13.32 o 
  -1   5   5        7.52       12.65      9.97 o 
   0   5   5        8.10      -10.72     20.24 o 
   1   5   5      102.47       65.79     25.64 o 
   2   5   5      866.60      928.07     53.03 o 
   3   5   5        1.11       45.99     31.85 o 
   4   5   5       98.80      173.12     41.70 o 
   5   5   5        2.40       28.43     43.84 o 
   6   5   5      193.44      308.74     94.58 o 
  -6   6   5       43.75       58.56     33.28 o 
  -5   6   5       52.44       50.51     23.29 o 
  -4   6   5       29.82      174.46     28.16 o 
  -3   6   5     1472.92     1396.61     45.02 o 
  -2   6   5       39.84       70.30     15.25 o 
  -1   6   5      476.50      537.95     21.99 o 
   0   6   5      876.22      921.08     53.10 o 
   1   6   5       28.80       41.66     23.20 o 
   2   6   5      608.66      521.14     40.13 o 
   3   6   5      435.36      513.24     70.03 o 
   4   6   5     1669.52     1797.56     88.61 o 
   5   6   5        0.54        9.73     43.79 o 
   6   6   5       26.00       10.16     57.09 o 
  -6   7   5       29.48       51.06     46.79 o 
  -5   7   5       64.31       75.49     24.26 o 
  -4   7   5     1194.94     1032.46     57.59 o 
  -3   7   5       21.88      109.62     15.82 o 
  -2   7   5     1468.09     1421.29     34.73 o 
  -1   7   5       24.87       27.21     10.67 o 
   0   7   5       34.46       21.23     19.15 o 
   1   7   5      860.27      928.64     49.68 o 
   2   7   5     2098.95     2289.02     95.08 o 
   3   7   5     1023.47     1309.79    243.51 o 
   4   7   5      274.04      460.06    113.17 o 
   5   7   5        2.03       -2.66     50.69 o 
   6   7   5      204.71      351.72     68.72 o 
  -6   8   5       40.79       10.05     32.55 o 
  -5   8   5       49.16       34.45     22.92 o 
  -4   8   5      584.27      566.81     32.47 o 
  -3   8   5      274.16      302.44     20.56 o 
  -2   8   5        0.00      149.72     52.55 o 
  -1   8   5      175.33      174.02     15.52 o 
   0   8   5      188.73      198.99     26.74 o 
   1   8   5      448.87      460.15     40.53 o 
   2   8   5      242.95      299.28     38.27 o 
   3   8   5      103.43      136.90     49.95 o 
   4   8   5      653.05      908.64    133.58 o 
   5   8   5        8.64       -3.52     73.26 o 
   6   8   5        0.56       13.99     55.56 o 
  -6   9   5        0.53       30.05     32.65 o 
  -5   9   5       31.00       26.78     22.65 o 
  -4   9   5        5.45       67.85     19.51 o 
  -3   9   5      660.73      627.69     27.43 o 
  -2   9   5     1701.22     1687.30     39.77 o 
  -1   9   5        0.02        5.37     10.46 o 
   0   9   5      105.43      103.78     24.30 o 
   1   9   5      650.53      618.73     39.68 o 
   2   9   5     1241.10     1346.74     66.11 o 
   3   9   5      269.71      331.72     41.88 o 
   4   9   5     2539.86     2431.21    109.44 o 
   5   9   5       53.03      187.07     76.33 o 
   6   9   5        2.17      -16.74     56.75 o 
  -6  10   5       63.42       78.55     35.92 o 
  -5  10   5       55.64       45.14     23.62 o 
  -4  10   5      153.96      167.69     27.99 o 
  -3  10   5      183.06      336.70     24.17 o 
  -2  10   5      502.68      524.70     35.01 o 
  -1  10   5        7.12       10.29     10.22 o 
   0  10   5      218.10      198.13     26.59 o 
   1  10   5      935.84     1089.85     55.34 o 
   2  10   5      300.38      318.88     37.52 o 
   3  10   5        0.13      -17.75     29.45 o 
   4  10   5     2012.44     2168.08     99.62 o 
   5  10   5       61.61       16.16     38.20 o 
   6  10   5        0.23      -17.27     56.15 o 
  -6  11   5        0.13      -11.18     32.11 o 
  -5  11   5        5.65       21.94     22.11 o 
  -4  11   5      187.76      186.96     24.81 o 
  -3  11   5     2211.49     2139.36     63.85 o 
  -2  11   5       18.13       36.66     10.88 o 
  -1  11   5       20.73        2.70     11.65 o 
   0  11   5      138.30      125.27     23.91 o 
   1  11   5      600.30      802.97     68.95 o 
   2  11   5     1002.98     1106.48     58.34 o 
   3  11   5      213.24      234.26     49.12 o 
   4  11   5      230.97      352.22     47.99 o 
   5  11   5        0.02       18.42     36.10 o 
   6  11   5      141.21      231.73    121.47 o 
  -6  12   5        5.89       20.39     32.62 o 
  -5  12   5      162.16      119.26     26.38 o 
  -4  12   5      171.79      178.20     27.38 o 
  -3  12   5      699.89      932.77     50.19 o 
  -2  12   5      411.85      373.39     19.00 o 
  -1  12   5      911.41      916.83     36.90 o 
   0  12   5      586.97      636.67     56.34 o 
   1  12   5       32.61        7.12     24.05 o 
   2  12   5      240.26      294.59     36.34 o 
   3  12   5      127.61      129.76     34.37 o 
   4  12   5     1137.49     1175.10    123.71 o 
   5  12   5      212.96      198.13     42.53 o 
   6  12   5       41.63      134.97     62.10 o 
  -6  13   5        7.29        8.69     32.39 o 
  -5  13   5        0.08       -9.03     21.27 o 
  -4  13   5       75.32       39.88     19.00 o 
  -3  13   5     1770.90     1675.31     53.01 o 
  -2  13   5      168.89      158.04     18.96 o 
  -1  13   5      565.15      597.60     24.48 o 
   0  13   5      597.79      583.82     37.25 o 
   1  13   5       33.85       34.00     25.05 o 
   2  13   5      291.93      299.67     37.37 o 
   3  13   5      113.38       90.84     50.69 o 
   4  13   5       34.14       89.78     39.91 o 
   5  13   5        6.95       43.92     36.94 o 
   6  13   5      154.49      197.53     65.37 o 
  -6  14   5        0.59      -12.63     26.71 o 
  -5  14   5       13.95       26.09     22.90 o 
  -4  14   5       40.66       30.25     19.16 o 
  -3  14   5     1146.21     1211.67     42.07 o 
  -2  14   5        8.26       14.15     10.53 o 
  -1  14   5      225.95      289.43     18.04 o 
   0  14   5     1545.13     1694.22     84.88 o 
   1  14   5      520.36      559.43     51.52 o 
   2  14   5      191.19      142.37     32.42 o 
   3  14   5      134.95      105.77     34.85 o 
   4  14   5       37.15       21.93     29.87 o 
   5  14   5      294.53      388.35     78.24 o 
   6  14   5       21.41       27.83     57.14 o 
  -6  15   5        3.88        1.30     27.52 o 
  -5  15   5      145.12      134.38     26.60 o 
  -4  15   5       28.75       46.10     24.61 o 
  -3  15   5      252.79      346.04     28.54 o 
  -2  15   5        2.12       87.68     34.82 o 
  -1  15   5      730.13      713.86     27.11 o 
   0  15   5     2848.22     3144.84    116.55 o 
   1  15   5     3655.89     4444.46    166.02 o 
   2  15   5      348.76      476.87     44.53 o 
   3  15   5       65.05       78.97     33.15 o 
   4  15   5       15.84       35.79     31.23 o 
   5  15   5      134.62      178.41     41.71 o 
   6  15   5       18.46       53.73     60.48 o 
  -6  16   5        0.06       -3.34     27.14 o 
  -5  16   5       90.95      120.82     26.04 o 
  -4  16   5      428.14      451.68     33.03 o 
  -3  16   5      357.67      324.15     21.23 o 
  -2  16   5     2186.82     1994.33     59.34 o 
  -1  16   5       11.13       33.11     12.19 o 
   0  16   5      121.50      140.74     27.16 o 
   1  16   5     1081.27     1179.91    113.17 o 
   2  16   5      609.31      639.25     45.53 o 
   3  16   5       37.04       42.05     31.68 o 
   4  16   5      117.31       94.88     35.33 o 
   5  16   5      566.17      645.29     56.29 o 
   6  16   5        9.55      -12.89    102.72 o 
  -6  17   5        6.51       14.21     28.53 o 
  -5  17   5      287.51      237.11     31.46 o 
  -4  17   5        8.11       52.84     17.57 o 
  -3  17   5      104.22      112.33     17.64 o 
  -2  17   5     2142.22     1980.10     68.02 o 
  -1  17   5      362.29      353.51     19.48 o 
   0  17   5     2489.75     2548.12     95.87 o 
   1  17   5        0.02       15.74     25.23 o 
   2  17   5      205.40      213.52     59.49 o 
   3  17   5      203.41      237.14     33.20 o 
   4  17   5       15.76       42.13     30.17 o 
   5  17   5      376.17      343.43     46.11 o 
   6  17   5        0.39       34.66     58.01 o 
  -6  18   5        3.14        4.49     27.70 o 
  -5  18   5       13.83       35.96     23.05 o 
  -4  18   5      299.14      291.18     25.73 o 
  -3  18   5        6.16       29.72     14.39 o 
  -2  18   5      137.77      132.77     27.30 o 
  -1  18   5      774.86      786.24     32.03 o 
   0  18   5      703.59      747.44     34.88 o 
   1  18   5       67.22       36.37     24.25 o 
   2  18   5      346.10      408.71     42.24 o 
   3  18   5      148.45      136.55     29.75 o 
   4  18   5       36.22       66.41     47.10 o 
   5  18   5        6.11        7.26     38.72 o 
   6  18   5        0.13       49.86     58.73 o 
  -6  19   5        1.16       -0.21     28.90 o 
  -5  19   5        0.77       13.52     22.46 o 
  -4  19   5      104.51      116.21     20.38 o 
  -3  19   5      232.29      230.92     38.91 o 
  -2  19   5       55.40       48.81     13.54 o 
  -1  19   5      634.62      673.38     26.74 o 
   0  19   5      352.37      341.11     26.02 o 
   1  19   5        0.03       -7.17     23.48 o 
   2  19   5       36.21       42.28     23.51 o 
   3  19   5        0.26       13.61     26.35 o 
   4  19   5      188.16      128.67     40.73 o 
   5  19   5       23.53       33.20     36.39 o 
   6  19   5        0.04      -23.84     59.65 o 
  -6  20   5       10.69       -1.73     28.16 o 
  -5  20   5      195.08      196.96     30.65 o 
  -4  20   5        4.45        0.42     16.66 o 
  -3  20   5       64.56       48.21     15.75 o 
  -2  20   5      530.83      450.82     23.93 o 
  -1  20   5        6.96       47.86     19.38 o 
   0  20   5      977.26      819.53     98.18 o 
   1  20   5      220.43      230.00     29.18 o 
   2  20   5       25.26       -9.25     21.65 o 
   3  20   5        9.14       -2.84     23.68 o 
   4  20   5        9.55       -6.28     29.19 o 
   5  20   5       12.49       -2.42     36.45 o 
   6  20   5        3.26       72.17     82.55 o 
  -6  21   5        1.91       -0.71     28.77 o 
  -5  21   5      300.93      354.55     35.57 o 
  -4  21   5        4.27        3.40     17.01 o 
  -3  21   5        1.34       13.67     14.75 o 
  -2  21   5        0.70       23.86     20.92 o 
  -1  21   5      362.95      364.52     21.06 o 
   0  21   5        1.27       18.91     17.13 o 
   1  21   5      168.35      172.75     24.80 o 
   2  21   5      273.64      280.94     31.61 o 
   3  21   5       97.63       76.37     27.10 o 
   4  21   5        0.67       42.65     30.05 o 
   5  21   5        0.68        1.18     43.94 o 
   6  21   5        8.42        7.03     60.07 o 
  -6  22   5      182.57      198.10     35.13 o 
  -5  22   5       69.60       77.49     25.04 o 
  -4  22   5       69.08       92.05     20.41 o 
  -3  22   5      182.12      148.81     19.52 o 
  -2  22   5       79.06       50.25     17.18 o 
  -1  22   5      646.79      579.38     25.36 o 
   0  22   5       73.54       43.80     25.11 o 
   1  22   5     1796.46     1832.15     65.26 o 
   2  22   5        6.03        2.31     22.92 o 
   3  22   5       70.38       86.11     28.13 o 
   4  22   5       21.94       12.75     30.01 o 
   5  22   5        6.19       62.62     47.88 o 
   6  22   5        0.22      -47.48     58.27 o 
  -6  23   5      301.02      365.97     41.68 o 
  -5  23   5      208.99      235.16     32.14 o 
  -4  23   5        7.92       21.67     17.50 o 
  -3  23   5       18.83       21.09     14.64 o 
  -2  23   5       64.01       55.57     18.07 o 
  -1  23   5      103.96      137.41     16.39 o 
   0  23   5       43.77       43.51     18.52 o 
   1  23   5     2126.95     2249.17     76.31 o 
   2  23   5       23.78       31.34     22.56 o 
   3  23   5      158.02      166.67     30.27 o 
   4  23   5        1.10       16.83     31.19 o 
   5  23   5       91.83      118.07     48.82 o 
   6  23   5       95.68       33.19     60.03 o 
  -6  24   5       54.74      116.24     34.73 o 
  -5  24   5       48.35       56.91     24.61 o 
  -4  24   5      268.33      184.39     46.87 o 
  -3  24   5        1.92        7.35     13.95 o 
  -2  24   5        9.83       21.60     17.42 o 
  -1  24   5       27.79       35.50     17.53 o 
   0  24   5        6.70       26.20     18.04 o 
   1  24   5      212.81      238.76     38.96 o 
   2  24   5      163.28      141.31     27.47 o 
   3  24   5      135.80      141.91     51.35 o 
   4  24   5        0.02       50.75     32.22 o 
   5  24   5      151.95      136.94     48.99 o 
   6  24   5        4.12       21.95     67.20 o 
  -6  25   5       78.69       95.50     31.78 o 
  -5  25   5      154.70      120.60     50.86 o 
  -4  25   5       61.47       83.60     20.22 o 
  -3  25   5       33.75       54.67     16.50 o 
  -2  25   5       20.04        3.53     18.45 o 
  -1  25   5      174.70      169.37     22.32 o 
   0  25   5        2.15      -16.66     16.66 o 
   1  25   5     1414.28     1372.36     53.65 o 
   2  25   5      237.55      275.99     31.79 o 
   3  25   5       12.05       16.05     25.76 o 
   4  25   5       20.30       21.01     30.21 o 
   5  25   5       21.52       29.18     44.30 o 
  -6  26   5      105.38       94.11     39.61 o 
  -5  26   5        2.30       34.18     29.38 o 
  -4  26   5       25.39       20.53     18.31 o 
  -3  26   5      287.87      260.59     22.07 o 
  -2  26   5       19.39       29.13     17.93 o 
  -1  26   5      117.89      143.68     35.78 o 
   0  26   5      929.70      822.72     67.54 o 
   1  26   5     1504.83     1540.42     58.18 o 
   2  26   5        3.32       -3.06     23.24 o 
   3  26   5       35.30        9.45     26.78 o 
   4  26   5       20.55       38.97     28.78 o 
   5  26   5      163.54       85.29     48.79 o 
  -6  27   5        6.93       25.51     54.26 o 
  -5  27   5       28.26       12.11     29.61 o 
  -4  27   5        3.60       -2.42     18.07 o 
  -3  27   5       46.18       54.62     20.96 o 
  -2  27   5       25.92       19.20     18.10 o 
  -1  27   5     1645.36     1553.74     49.15 o 
   0  27   5       16.24       26.47     19.62 o 
   1  27   5      191.57      185.61     34.79 o 
   2  27   5      102.12       85.74     24.87 o 
   3  27   5       47.46       47.28     28.08 o 
   4  27   5        1.74       -6.48     30.03 o 
   5  27   5      127.20      122.50     49.70 o 
  -6  28   5      412.46      421.93     54.69 o 
  -5  28   5       10.71       25.91     28.67 o 
  -4  28   5        1.64       11.90     18.64 o 
  -3  28   5      241.74      309.08     29.63 o 
  -2  28   5        0.05       -6.47     17.46 o 
  -1  28   5     1319.57     1280.00     50.66 o 
   1  28   5      512.97      538.16     43.69 o 
   2  28   5       26.84       24.67     23.59 o 
   3  28   5      108.85       37.77     27.94 o 
   4  28   5        1.78       46.19     33.79 o 
   5  28   5        7.43      -16.16     42.42 o 
  -6  29   5      129.60      193.88     49.95 o 
  -5  29   5       61.18       62.61     39.24 o 
  -4  29   5        1.39       -2.18     18.85 o 
  -3  29   5      529.06      446.57     26.31 o 
  -2  29   5       85.96       37.99     21.08 o 
  -1  29   5      723.55      727.96     36.70 o 
   0  29   5      661.45      672.54     61.89 o 
   1  29   5       22.54       21.01     28.18 o 
   2  29   5       42.04       13.56     24.04 o 
   3  29   5       15.00       32.30     28.23 o 
   5  29   5       30.01       68.72     44.38 o 
  -6  30   5       60.68       59.76     40.17 o 
  -5  30   5        0.36       33.54     30.77 o 
  -4  30   5       16.63        7.41     18.48 o 
  -3  30   5       12.43       85.00     30.59 o 
  -2  30   5       22.07       22.62     19.08 o 
  -1  30   5       89.56      146.11     26.85 o 
   0  30   5       97.73       59.57     28.16 o 
   1  30   5      399.52      423.18     44.57 o 
   2  30   5       18.42       -0.77     24.47 o 
   3  30   5        4.22       24.95     27.85 o 
   4  30   5      131.50      108.68     34.54 o 
   5  30   5        4.21       -3.88     42.83 o 
  -5  31   5      243.50      262.84     40.89 o 
  -4  31   5        5.46        9.75     21.07 o 
  -3  31   5       27.09       29.49     22.40 o 
  -2  31   5      228.95      197.75     45.96 o 
  -1  31   5     2552.35     2438.83     82.01 o 
   0  31   5     1102.83      941.20     77.82 o 
   1  31   5        8.94       28.44     29.56 o 
   2  31   5        6.94       12.81     25.13 o 
   3  31   5       76.40       68.61     28.68 o 
   4  31   5       57.94       70.35     31.49 o 
   5  31   5        0.14       -5.57     43.42 o 
  -5  32   5        6.85       55.85     31.94 o 
  -4  32   5       23.30       43.51     23.27 o 
  -3  32   5       66.82       66.39     22.35 o 
  -2  32   5       93.79      129.17     38.66 o 
  -1  32   5     1205.98     1273.23     51.84 o 
   0  32   5      662.61      558.21     63.06 o 
   1  32   5     1404.46     1440.32     70.35 o 
   2  32   5        1.68        6.70     25.90 o 
   3  32   5       94.98       31.80     32.13 o 
   4  32   5       66.03       59.63     31.55 o 
   5  32   5        1.74       25.06     45.23 o 
  -5  33   5      403.33      462.48     49.94 o 
  -4  33   5        0.54        7.01     22.68 o 
  -3  33   5      127.91       79.41     24.26 o 
  -2  33   5      536.56      460.44     41.83 o 
  -1  33   5      294.77      352.04     30.61 o 
   0  33   5      428.18      446.09     40.34 o 
   1  33   5        2.31       -4.40     27.85 o 
   2  33   5        8.59       15.04     25.52 o 
   3  33   5       24.43       -1.64     27.82 o 
   4  33   5       96.04       76.62     33.26 o 
   5  33   5        1.66      -40.19     40.19 o 
  -5  34   5        7.60      -25.02     29.84 o 
  -4  34   5       54.75       52.20     24.33 o 
  -3  34   5       42.76       50.71     31.30 o 
  -2  34   5       51.66       70.63     31.36 o 
  -1  34   5      262.28      398.07     47.87 o 
   0  34   5      710.77      585.10     61.40 o 
   1  34   5      325.27      363.07     68.70 o 
   2  34   5       25.33        9.61     33.05 o 
   3  34   5       79.69       40.08     26.63 o 
   4  34   5        5.03        5.63     47.56 o 
   5  34   5       21.45      -50.09     73.93 o 
  -5  35   5       51.26       39.10     31.55 o 
  -4  35   5       96.76      108.10     27.04 o 
  -3  35   5       10.89       31.83     29.51 o 
  -2  35   5      353.92      408.18     45.44 o 
  -1  35   5     2436.75     2319.55    102.08 o 
   0  35   5        2.71       34.25     21.91 o 
   1  35   5      421.25      509.39     48.10 o 
   2  35   5      183.89      206.53     40.20 o 
   3  35   5       31.02       44.84     29.10 o 
   4  35   5       49.76      106.40     66.58 o 
   5  35   5        0.12       -8.66     41.81 o 
  -5  36   5        2.07       -3.17     29.77 o 
  -4  36   5      199.21      154.06     29.08 o 
  -3  36   5      276.69      286.68     44.14 o 
  -2  36   5      679.83      647.28     48.24 o 
  -1  36   5     1247.81     1256.59     91.27 o 
   0  36   5      854.09      862.87     79.32 o 
   1  36   5        4.49       41.98     31.37 o 
   2  36   5       19.12       23.69     33.40 o 
   3  36   5        5.20        1.57     26.67 o 
   4  36   5       11.39      -14.83     29.20 o 
   5  36   5       26.46      -38.60     40.42 o 
  -5  37   5       11.98       40.90     32.07 o 
  -4  37   5      134.73      104.63     40.85 o 
  -3  37   5       36.57       54.85     32.51 o 
  -2  37   5       48.49       92.47     34.27 o 
  -1  37   5        1.66       32.00     37.75 o 
   0  37   5      804.28      747.15     60.24 o 
   1  37   5      498.41      506.78     49.28 o 
   2  37   5      315.68      279.27     42.54 o 
   3  37   5        0.11       18.62     29.01 o 
   4  37   5        2.64      -32.61     34.39 o 
   5  37   5       94.23       38.74     50.20 o 
  -5  38   5        0.46       24.44     47.45 o 
  -4  38   5       48.14       17.76     37.92 o 
  -3  38   5      236.05      155.33     37.99 o 
  -2  38   5      545.31      558.17     48.71 o 
  -1  38   5       69.44       85.20     30.98 o 
   0  38   5       65.12       84.29     25.01 o 
   1  38   5        6.59        1.65     31.06 o 
   2  38   5      384.75      328.77     70.61 o 
   3  38   5       83.46       43.32     56.13 o 
   4  38   5       63.69       19.25     33.68 o 
   5  38   5       51.52       29.98     45.02 o 
  -5  39   5      124.45      107.98     52.06 o 
  -4  39   5      145.02      237.45     47.98 o 
  -3  39   5       30.65       56.01     31.78 o 
  -2  39   5        0.85       21.30     30.81 o 
  -1  39   5      332.32      317.32     43.71 o 
   0  39   5       18.39       22.37     23.14 o 
   1  39   5      417.40      527.28     51.18 o 
   2  39   5        3.36      -13.67     32.91 o 
   3  39   5       36.47       30.32     35.73 o 
   4  39   5        0.27      -48.79     48.79 o 
   5  39   5        5.93       -5.87     39.86 o 
  -5  40   5        1.62       33.71     74.51 o 
  -4  40   5      140.57      145.33     45.13 o 
  -3  40   5       39.51        8.90     32.98 o 
  -2  40   5       91.00       81.94     33.92 o 
  -1  40   5      779.06      799.03     53.32 o 
   0  40   5      226.34      182.90     46.18 o 
   1  40   5      115.14      120.30     36.26 o 
   2  40   5       73.90        7.75     34.58 o 
   3  40   5       40.71       57.62     35.12 o 
   4  40   5       43.74       32.65     39.99 o 
  -5  41   5       48.23      201.30    183.86 o 
  -4  41   5      167.26      197.31     46.73 o 
  -3  41   5        4.35      -20.01     32.73 o 
  -2  41   5       81.64       49.48     32.12 o 
  -1  41   5       27.59       50.62     32.36 o 
   0  41   5      138.43       83.96     34.26 o 
   1  41   5      869.04      868.22     57.19 o 
   2  41   5       86.72       62.43     37.22 o 
   3  41   5       66.00       64.12     34.24 o 
   4  41   5        2.33       14.78     32.63 o 
  -5  42   5       88.00      167.96     53.18 o 
  -4  42   5      112.27      135.90     45.01 o 
  -3  42   5        0.40       22.36     33.80 o 
  -2  42   5       83.04       63.28     33.50 o 
  -1  42   5       75.32       72.68     33.14 o 
   0  42   5      732.39      675.72     50.41 o 
   1  42   5      827.15      806.59     55.43 o 
   2  42   5       83.34       68.53     38.22 o 
   3  42   5       20.51       27.84     31.27 o 
   4  42   5        0.00        5.57     33.52 o 
  -5  43   5       20.25       65.09     75.25 o 
  -4  43   5        0.10      -22.65     50.78 o 
  -3  43   5        1.28      -23.69     34.21 o 
  -2  43   5       82.05       96.12     36.03 o 
  -1  43   5       33.93       44.21     32.81 o 
   0  43   5       10.33       -6.50     34.46 o 
   1  43   5       42.02       28.33     35.75 o 
   2  43   5        2.05        3.61     36.77 o 
   3  43   5        0.28       43.03     35.83 o 
   4  43   5      239.21       61.23     37.83 o 
  -4  44   5       37.19       31.40     44.00 o 
  -3  44   5       43.30       54.84     35.17 o 
  -2  44   5        8.59       40.35     34.20 o 
  -1  44   5       54.75       69.70     33.79 o 
   0  44   5       74.19        6.18     25.75 o 
   1  44   5       62.86       83.92     38.46 o 
   2  44   5        9.16       23.52     37.48 o 
   3  44   5       12.29       13.47     34.79 o 
   4  44   5       37.40       17.92     39.82 o 
  -4  45   5        0.55       -3.91     42.11 o 
  -3  45   5        0.11       36.40     36.83 o 
  -2  45   5        1.72       16.20     33.99 o 
  -1  45   5        0.91      -23.88     55.42 o 
   0  45   5      146.56       61.04     46.59 o 
   1  45   5      136.69       88.07     38.49 o 
   2  45   5       41.22       24.40     38.61 o 
   3  45   5       95.08       51.40     37.47 o 
   4  45   5      200.17       76.50     42.15 o 
  -4  46   5       17.74       11.51     43.70 o 
  -3  46   5       54.14       53.15     38.08 o 
  -2  46   5        4.13       -0.97     33.68 o 
  -1  46   5        4.87       22.48     52.27 o 
   0  46   5      193.77      147.30     76.44 o 
   1  46   5      425.49      476.98     55.52 o 
   2  46   5       26.02       26.98     47.46 o 
   3  46   5       37.99       58.87     38.89 o 
   4  46   5       42.05        4.81     39.33 o 
  -4  47   5       16.48       -6.67     43.95 o 
  -3  47   5        0.21       27.44     37.65 o 
  -2  47   5        0.06       63.99     35.74 o 
  -1  47   5       25.36       31.33     36.56 o 
   0  47   5        0.02      -12.67     26.96 o 
   1  47   5      274.14      285.00     87.78 o 
   2  47   5       22.63       94.63    105.20 o 
   3  47   5      191.62      109.71     93.34 o 
   4  47   5       40.68        6.97     37.50 o 
  -4  48   5        0.12       28.77     48.62 o 
  -3  48   5        2.52        9.64     38.43 o 
  -2  48   5      289.75      363.95     50.16 o 
  -1  48   5       87.36      106.85     41.13 o 
   0  48   5       75.21       52.76     30.77 o 
   1  48   5       70.64       74.56     56.58 o 
   2  48   5        0.57       96.37     41.82 o 
   3  48   5       17.29       15.79     38.41 o 
   4  48   5        3.23      -36.84     36.84 o 
  -4  49   5        0.42       28.99     46.70 o 
  -3  49   5        9.43       31.26     40.59 o 
  -2  49   5       61.89       64.22     39.58 o 
  -1  49   5       88.59      136.54     40.55 o 
   0  49   5       90.83       49.41     41.16 o 
   1  49   5       35.89       71.53     41.76 o 
   2  49   5        2.51      -41.27     41.27 o 
   3  49   5       85.06       39.63     63.64 o 
  -4  50   5       71.91       42.17     99.48 o 
  -3  50   5       42.94       30.62     41.82 o 
  -2  50   5        0.48       -2.11     37.91 o 
  -1  50   5      257.92      260.02     46.98 o 
   0  50   5        1.95       13.82     38.25 o 
   1  50   5      146.05      124.56     54.01 o 
   2  50   5        1.64       12.60     44.12 o 
   3  50   5        3.61       11.50     40.15 o 
  -4  51   5      144.70       80.40     70.36 o 
  -3  51   5       12.68      -19.84     40.87 o 
  -2  51   5        0.03        1.00     37.74 o 
  -1  51   5      148.04      185.30     48.54 o 
   0  51   5       85.08      105.01     44.18 o 
   1  51   5      167.84      211.70     48.39 o 
   2  51   5       53.91       25.35     43.67 o 
   3  51   5        4.77      -11.96     54.01 o 
  -3  52   5       49.65       74.41     45.24 o 
  -2  52   5       46.08       65.47     40.94 o 
  -1  52   5       19.22       47.54     37.49 o 
   0  52   5        0.15       -8.49     63.06 o 
   1  52   5       50.45       52.38     43.90 o 
   2  52   5        0.29      -16.75     44.02 o 
   3  52   5       12.29       13.27     46.30 o 
  -3  53   5       74.09       51.22     44.95 o 
  -2  53   5        4.42       21.59     40.60 o 
  -1  53   5      287.35      226.11     47.31 o 
   0  53   5        0.22      -12.96     39.09 o 
   1  53   5      198.79      148.85     71.68 o 
   2  53   5       54.07      102.19     49.32 o 
   3  53   5        3.59       22.57     47.79 o 
  -3  54   5       66.87       78.23     46.91 o 
  -2  54   5      127.74      140.46     49.95 o 
  -1  54   5        1.98       36.89     39.26 o 
   0  54   5       35.44       20.28     44.08 o 
   1  54   5       38.89       58.74     64.05 o 
   2  54   5        0.42       -7.04     79.32 o 
   3  54   5       77.61       55.26     56.09 o 
  -3  55   5      151.81      171.38     50.17 o 
  -2  55   5        0.10      -28.58     43.73 o 
  -1  55   5      122.85      127.51     44.36 o 
   0  55   5        5.32       -4.21     44.21 o 
   1  55   5      169.03      183.36     73.18 o 
   2  55   5        0.30       11.89     48.71 o 
  -3  56   5       80.87       42.39     48.92 o 
  -2  56   5        1.65      -41.14     41.14 o 
  -1  56   5      212.13      241.12     49.18 o 
   0  56   5       99.32       58.67     45.85 o 
   1  56   5        4.95       36.34     73.68 o 
   2  56   5       26.23       68.51     50.75 o 
  -2  57   5        1.47       47.01     45.21 o 
  -1  57   5      103.41      168.11     48.33 o 
   0  57   5       39.51      100.08     47.08 o 
   1  57   5        9.70        2.65     75.67 o 
   2  57   5      171.92      224.46     57.28 o 
  -2  58   5      331.97      364.42     80.40 o 
  -1  58   5       16.67       -1.87     42.28 o 
   0  58   5      152.38      230.30     53.72 o 
   1  58   5        7.13       33.02     79.32 o 
   2  58   5      291.15      307.20     61.91 o 
  -2  59   5       34.05      170.03     49.64 o 
  -1  59   5        0.67       29.08     42.31 o 
   0  59   5      115.92      143.04     49.72 o 
   1  59   5       49.72       25.06     81.31 o 
   2  59   5        0.55      -73.18     86.12 o 
  -1  60   5      116.49      146.06     49.00 o 
   0  60   5       24.99       12.52     47.93 o 
   1  60   5        4.31      -43.14     85.13 o 
  -1  61   5      251.32      268.55     57.13 o 
   0  61   5       69.79      119.71     52.06 o 
   1  61   5        2.51       -8.63     88.11 o 
   0  62   5        4.51       56.25     78.16 o 
  -6   0   6       68.30      118.48     51.61 o 
  -4   0   6      198.63      202.28     45.80 o 
  -2   0   6        6.58       21.44     15.56 o 
   0   0   6      103.35       44.64     36.17 o 
   2   0   6      133.52      137.40     47.96 o 
   4   0   6        0.62       79.15     53.10 o 
   6   0   6      134.04      166.93     87.95 o 
  -6   1   6        0.03        8.68     33.07 o 
  -5   1   6        7.11       20.33     27.73 o 
  -4   1   6      246.51      260.73     35.84 o 
  -3   1   6     1398.88     1330.28     52.11 o 
  -2   1   6      339.97      325.09     19.37 o 
  -1   1   6      206.24       40.84     37.17 o 
   0   1   6       18.20       29.08     24.48 o 
   1   1   6       21.11       55.00     28.21 o 
   2   1   6     1202.47     1223.52     64.41 o 
   3   1   6     1932.05     1994.08     92.10 o 
   4   1   6     1256.24     1239.05     73.21 o 
   5   1   6        5.98       59.15     47.21 o 
   6   1   6       20.56       81.61     61.22 o 
  -6   2   6       25.61        5.42     32.56 o 
  -5   2   6      168.11      189.69     37.67 o 
  -4   2   6       53.94      110.03     39.58 o 
  -3   2   6      505.50      648.55     32.49 o 
  -2   2   6        7.91       58.34     10.64 o 
  -1   2   6        2.99       -3.45     21.99 o 
   0   2   6      116.47      117.63     27.38 o 
   1   2   6       83.81       63.24     27.31 o 
   2   2   6      161.11      175.59     48.70 o 
   3   2   6     1183.07     1317.11     71.08 o 
   4   2   6       83.39      127.91     40.06 o 
   5   2   6      103.94      167.77     50.33 o 
   6   2   6       58.50      115.82     63.94 o 
  -6   3   6        0.58      -33.27     33.27 o 
  -5   3   6      227.72      248.49     46.46 o 
  -4   3   6     1048.29      969.60     56.96 o 
  -3   3   6      785.81      776.24     36.22 o 
  -2   3   6      762.37      687.11     21.95 o 
  -1   3   6      605.73      578.51     49.45 o 
   0   3   6      433.53      406.42     50.20 o 
   1   3   6        0.10       -5.16     25.39 o 
   2   3   6      470.13      553.69     46.98 o 
   3   3   6      473.49      631.12     51.36 o 
   4   3   6      488.18      517.94     55.13 o 
   5   3   6        0.84      -33.41     59.07 o 
   6   3   6        0.03       -3.94     59.22 o 
  -6   4   6       25.04       22.65     35.19 o 
  -5   4   6      203.02      251.99     39.77 o 
  -4   4   6      466.84      474.77     63.39 o 
  -3   4   6        7.73      121.94     18.63 o 
  -2   4   6       51.98       71.47     11.26 o 
  -1   4   6       93.98       76.26     25.06 o 
   0   4   6      182.22      178.08     32.77 o 
   1   4   6       83.97       72.45     28.74 o 
   2   4   6      230.28      281.73     39.65 o 
   3   4   6     2203.36     2349.92    140.55 o 
   4   4   6      294.29      232.20     44.41 o 
   5   4   6        0.39      -33.78     42.88 o 
   6   4   6       69.94       28.50     59.78 o 
  -6   5   6      156.88      161.67     48.20 o 
  -5   5   6      268.07      267.56     41.59 o 
  -4   5   6      243.40      299.85     36.67 o 
  -3   5   6        1.38      247.26     83.47 o 
  -2   5   6      282.77      258.20     18.10 o 
  -1   5   6       85.46       73.00     15.95 o 
   0   5   6      224.20      263.78     37.75 o 
   1   5   6        2.63       20.02     26.11 o 
   2   5   6     1271.76     1296.64     66.82 o 
   3   5   6      866.75     1096.55     64.88 o 
   4   5   6      167.74      176.05     42.70 o 
   5   5   6       36.74       56.89     48.00 o 
   6   5   6       44.89       95.98     69.71 o 
  -6   6   6       50.16       68.28     34.88 o 
  -5   6   6       93.94      148.97     42.89 o 
  -4   6   6      136.32      203.42     36.59 o 
  -3   6   6     2402.91     2239.46     66.26 o 
  -2   6   6        2.17       46.63     20.13 o 
  -1   6   6        5.34       11.25     11.85 o 
   0   6   6      481.61      484.98     37.20 o 
   1   6   6        2.71       -9.60     25.53 o 
   2   6   6      763.63      885.84     54.83 o 
   3   6   6        7.12       73.49     68.20 o 
   4   6   6      217.06      223.16     44.82 o 
   5   6   6       65.12       68.52     48.41 o 
   6   6   6      116.68      142.62     64.10 o 
  -6   7   6       77.43       90.77     36.43 o 
  -5   7   6        9.02       28.96     29.69 o 
  -4   7   6      996.45      772.38     39.37 o 
  -3   7   6      566.48      789.62     76.05 o 
  -2   7   6        3.19       12.63     11.20 o 
  -1   7   6      265.64      220.87     24.03 o 
   0   7   6      425.98      378.82     37.72 o 
   1   7   6      106.72       82.75     26.89 o 
   2   7   6     1073.34     1177.20     64.17 o 
   3   7   6     1886.74     1888.70     89.70 o 
   4   7   6        1.64        1.49     36.99 o 
   5   7   6       87.03      174.06     52.55 o 
   6   7   6       19.94       83.07     59.20 o 
  -6   8   6       31.74       56.88     35.70 o 
  -5   8   6       12.70      -36.17     37.50 o 
  -4   8   6      184.65      279.76     28.35 o 
  -3   8   6        2.51      130.77     17.47 o 
  -2   8   6       15.45       27.39     14.36 o 
  -1   8   6      127.26      133.21     16.02 o 
   0   8   6      283.15      311.19     35.42 o 
   1   8   6       11.42       26.52     26.30 o 
   2   8   6      554.36      547.43     43.56 o 
   3   8   6      862.54      960.18     60.75 o 
   4   8   6      157.77      187.57     44.44 o 
   5   8   6        9.70        8.15     46.51 o 
   6   8   6        0.19       29.00     60.26 o 
  -6   9   6      159.45      151.44     41.18 o 
  -5   9   6      292.70      262.80     40.88 o 
  -4   9   6     1065.52      912.02     43.38 o 
  -3   9   6     1017.57      947.96     35.73 o 
  -2   9   6      228.87      261.05     24.56 o 
  -1   9   6        2.25       22.67     12.24 o 
   0   9   6      225.65      218.71     31.15 o 
   1   9   6      130.39      122.16     31.27 o 
   2   9   6      152.45      203.55     77.08 o 
   3   9   6       26.78       64.83     35.14 o 
   4   9   6      450.89      464.83     96.41 o 
   5   9   6        4.27       10.02     47.55 o 
   6   9   6       56.59       59.44     60.15 o 
  -6  10   6      166.60      166.83     48.87 o 
  -5  10   6       13.28       72.79     30.06 o 
  -4  10   6      103.88      261.68     27.95 o 
  -3  10   6      226.63      285.14     21.57 o 
  -2  10   6     1143.34     1152.15     38.58 o 
  -1  10   6       37.42       35.85     12.82 o 
   0  10   6        2.99       23.96     25.17 o 
   1  10   6        6.21       31.50     63.47 o 
   2  10   6     1401.10     1472.29    104.79 o 
   3  10   6      671.28      658.26     56.50 o 
   4  10   6      120.99       82.79     39.00 o 
   5  10   6      328.50      311.02     58.46 o 
   6  10   6        0.15      -29.02     58.88 o 
  -6  11   6       76.86       65.73     36.33 o 
  -5  11   6      510.75      494.56     50.39 o 
  -4  11   6      870.85      757.87     39.36 o 
  -3  11   6      510.00      510.82     25.65 o 
  -2  11   6      492.66      469.55     31.54 o 
  -1  11   6       54.52       46.73     13.09 o 
   0  11   6      527.24      490.53     39.99 o 
   1  11   6       44.29       24.53     27.92 o 
   2  11   6     1575.21     1580.27     76.43 o 
   3  11   6      209.36      244.97     40.92 o 
   4  11   6       12.45       19.88     35.77 o 
   5  11   6        2.52       74.37     54.84 o 
   6  11   6      100.58      156.18     63.81 o 
  -6  12   6        7.51       25.50     33.91 o 
  -5  12   6       75.74      148.54     34.39 o 
  -4  12   6      265.22      354.36     31.84 o 
  -3  12   6      143.27      130.85     18.50 o 
  -2  12   6        2.68       57.86     14.46 o 
  -1  12   6       11.25        9.25     11.65 o 
   0  12   6      378.94      417.34     39.17 o 
   1  12   6       30.44       27.42     27.81 o 
   2  12   6       11.08       35.77     40.82 o 
   3  12   6      218.54      200.30     38.64 o 
   4  12   6      480.77      416.89     70.11 o 
   5  12   6      194.82      169.39     44.07 o 
   6  12   6       53.25       99.91    156.40 o 
  -6  13   6        5.27       -4.02     46.05 o 
  -5  13   6      415.32      523.67     48.47 o 
  -4  13   6      276.00      358.61     30.70 o 
  -3  13   6       36.89       51.58     16.21 o 
  -2  13   6      399.65      359.56     21.43 o 
  -1  13   6       69.84       42.02     13.20 o 
   0  13   6     1200.75     1294.52     62.46 o 
   1  13   6       60.41       66.76     43.56 o 
   2  13   6      399.79      384.69     43.33 o 
   3  13   6      209.70      203.41     40.46 o 
   4  13   6      344.93      375.37     54.76 o 
   5  13   6       82.76      111.00     41.74 o 
   6  13   6       13.03       64.16     67.29 o 
  -6  14   6        7.83       40.50     35.57 o 
  -5  14   6     1073.19      934.89     47.93 o 
  -4  14   6      729.17      724.59     38.64 o 
  -3  14   6       59.06       59.95     16.32 o 
  -2  14   6      228.10      199.32     26.15 o 
  -1  14   6        9.93       26.81     12.75 o 
   0  14   6     1489.10     1664.15     81.89 o 
   1  14   6      244.38      355.52     41.10 o 
   2  14   6       19.36       39.62     84.96 o 
   3  14   6      256.59      268.73     71.52 o 
   4  14   6        0.22       57.87     39.07 o 
   5  14   6        4.03        7.37     53.96 o 
  -6  15   6       36.92       44.53     36.01 o 
  -5  15   6       69.87      149.46     28.64 o 
  -4  15   6      365.43      400.62     34.94 o 
  -3  15   6      101.70       83.80     17.05 o 
  -2  15   6      422.26      449.43     23.79 o 
  -1  15   6        1.21       -2.91     11.91 o 
   0  15   6     1023.26     1004.96     53.64 o 
   1  15   6        5.90       12.55     25.55 o 
   2  15   6      385.93      456.93     48.14 o 
   3  15   6       62.52       82.39     34.49 o 
   4  15   6      378.22      471.14     63.80 o 
   5  15   6      146.48      186.68     44.55 o 
  -6  16   6       30.38       33.29     36.89 o 
  -5  16   6       88.78      101.40     26.89 o 
  -4  16   6      335.72      369.59     30.50 o 
  -3  16   6       80.96      119.15     23.95 o 
  -2  16   6      492.71      543.68     31.33 o 
  -1  16   6        6.56       13.43     12.47 o 
   0  16   6      761.94      835.50     99.15 o 
   1  16   6      697.48      752.92     48.92 o 
   2  16   6        2.67       84.25     33.06 o 
   3  16   6       13.14        1.93     29.25 o 
   4  16   6      375.10      274.40     40.92 o 
   5  16   6        7.83       -2.74     42.42 o 
  -6  17   6        3.63       -5.33     34.28 o 
  -5  17   6        9.89       46.98     25.30 o 
  -4  17   6      125.67      146.82     41.19 o 
  -3  17   6      796.56      635.09     29.47 o 
  -2  17   6      404.72      322.91     24.59 o 
  -1  17   6      733.90      654.16     27.73 o 
   0  17   6      483.89      561.85     43.37 o 
   1  17   6       86.84       83.66     31.78 o 
   2  17   6       72.14       35.64     31.01 o 
   3  17   6       25.54        7.25     33.12 o 
   4  17   6        0.12       11.27     31.55 o 
   5  17   6      118.73      108.32     43.15 o 
  -6  18   6        5.91      -18.64     35.18 o 
  -5  18   6      528.16      520.52     38.41 o 
  -4  18   6       11.27       -6.29     19.19 o 
  -3  18   6       40.05      104.61     19.79 o 
  -2  18   6      566.08      531.76     37.97 o 
  -1  18   6       19.40       93.47     19.48 o 
   0  18   6       27.86       61.10     29.20 o 
   1  18   6       42.22       31.26     28.75 o 
   2  18   6        0.02      -27.05     27.05 o 
   3  18   6       49.07       31.54     35.56 o 
   4  18   6      142.01      156.64     36.23 o 
   5  18   6       83.19      105.39     54.57 o 
  -6  19   6       10.08       36.35     37.44 o 
  -5  19   6        8.90       31.90     29.34 o 
  -4  19   6        7.37       12.99     20.73 o 
  -3  19   6      833.49      674.08     34.52 o 
  -2  19   6      452.58      513.19     37.96 o 
  -1  19   6     1353.92     1216.15     40.63 o 
   0  19   6      690.46      680.06     51.52 o 
   1  19   6      122.39      113.92     30.45 o 
   2  19   6      232.91      312.42     41.62 o 
   3  19   6      228.40      167.30     32.94 o 
   4  19   6       63.69       55.79     32.28 o 
   5  19   6       71.80       43.36     40.97 o 
  -6  20   6        9.77       20.60     38.04 o 
  -5  20   6       47.21       54.24     25.99 o 
  -4  20   6       77.13       50.90     21.89 o 
  -3  20   6       93.49      158.95     20.43 o 
  -2  20   6      333.71      348.57     27.95 o 
  -1  20   6      287.25      368.11     33.27 o 
   0  20   6      310.58      340.81     41.43 o 
   1  20   6       18.12       31.54     40.57 o 
   2  20   6       18.77        7.15     31.32 o 
   3  20   6      137.04      161.19     32.50 o 
   4  20   6      132.29      123.52     34.47 o 
   5  20   6       39.25      -30.26     39.26 o 
  -6  21   6        2.27        1.25     35.86 o 
  -5  21   6        1.30        3.00     23.92 o 
  -4  21   6      144.43      132.23     26.32 o 
  -3  21   6      219.82      207.08     22.44 o 
  -2  21   6      192.42      184.41     34.25 o 
  -1  21   6      401.71      359.10     22.16 o 
   0  21   6      123.43       97.73     31.63 o 
   1  21   6      473.61      510.46     49.03 o 
   2  21   6      474.39      610.28     40.81 o 
   3  21   6      148.47       79.90     30.02 o 
   4  21   6      139.58       83.28     33.64 o 
   5  21   6       14.03      -41.36     51.52 o 
  -6  22   6        1.04       19.20     31.75 o 
  -5  22   6      136.90      154.47     29.44 o 
  -4  22   6      140.27      143.20     25.64 o 
  -3  22   6       40.30       45.39     17.62 o 
  -2  22   6       25.60       29.96     18.75 o 
  -1  22   6      243.21      250.14     22.08 o 
   0  22   6      709.94      561.80     93.67 o 
   1  22   6      160.37      191.81     37.72 o 
   2  22   6        3.62       -4.59     29.05 o 
   3  22   6        0.59       14.08     28.16 o 
   4  22   6      119.47       69.30     41.37 o 
   5  22   6      244.47      257.95     62.56 o 
  -6  23   6       33.88       -7.14     30.75 o 
  -5  23   6      110.05      125.60     28.38 o 
  -4  23   6      187.37      194.51     24.36 o 
  -3  23   6       24.69       45.58     17.28 o 
  -2  23   6       28.80       33.40     19.55 o 
  -1  23   6      528.44      415.76     27.63 o 
   0  23   6       10.73        2.07     29.10 o 
   1  23   6        0.87       29.91     31.63 o 
   2  23   6      265.08      299.44     38.62 o 
   3  23   6       42.56       32.37     28.48 o 
   4  23   6        5.06       -8.07     31.22 o 
   5  23   6       59.60       89.81     40.03 o 
  -6  24   6      112.48       89.99     33.77 o 
  -5  24   6      130.55      108.56     28.20 o 
  -4  24   6      137.08      136.92     23.33 o 
  -3  24   6      206.83      176.71     23.00 o 
  -2  24   6       34.36       56.62     20.06 o 
  -1  24   6       66.98      134.01     30.13 o 
   0  24   6        2.14        7.63     28.21 o 
   1  24   6        5.64        8.06     31.21 o 
   2  24   6      101.98       49.56     28.53 o 
   3  24   6       79.00       51.55     29.59 o 
   4  24   6        9.73        6.15     30.75 o 
   5  24   6      109.06       81.68     58.41 o 
  -5  25   6      121.96      126.64     28.87 o 
  -4  25   6       13.87       20.60     19.42 o 
  -3  25   6        1.68       43.75     17.48 o 
  -2  25   6       17.71       -3.17     18.93 o 
  -1  25   6     1385.77     1296.23     52.02 o 
   0  25   6      317.71      270.68    122.46 o 
   1  25   6      221.77      238.99     40.17 o 
   2  25   6       60.42       51.64     27.03 o 
   3  25   6        3.99      -28.59     28.59 o 
   4  25   6        0.49       19.99     33.02 o 
   5  25   6      560.47      497.10    213.15 o 
  -5  26   6       49.03       58.93     28.10 o 
  -4  26   6        4.18        5.69     19.40 o 
  -3  26   6      370.09      354.06     43.18 o 
  -2  26   6       40.22       22.31     21.33 o 
  -1  26   6     2000.65     1955.18     70.04 o 
   1  26   6       34.68       46.58     31.79 o 
   2  26   6        4.65       10.18     27.22 o 
   3  26   6       32.55       26.52     29.73 o 
   4  26   6       75.25       63.90     33.09 o 
   5  26   6      268.23      159.11     72.02 o 
  -5  27   6        0.77       13.36     26.26 o 
  -4  27   6        4.81        2.17     18.98 o 
  -3  27   6       25.35       26.26     23.77 o 
  -2  27   6      278.31      262.66     31.87 o 
  -1  27   6     1585.74     1735.26     64.63 o 
   0  27   6      247.07      208.10    115.58 o 
   1  27   6      153.39      140.04     35.70 o 
   2  27   6      492.30      472.41     51.41 o 
   3  27   6        5.94      -15.60     28.18 o 
   4  27   6       14.07       22.87     32.33 o 
   5  27   6       73.83       52.35     46.26 o 
  -5  28   6        0.30      -25.18     25.18 o 
  -4  28   6        1.89       11.18     19.72 o 
  -3  28   6        0.00        6.37     21.58 o 
  -2  28   6       68.25       74.51     28.30 o 
  -1  28   6      623.52      667.52     36.78 o 
   0  28   6       73.31       42.33     30.74 o 
   1  28   6       35.52       51.21     31.50 o 
   2  28   6      181.35      217.03     40.89 o 
   3  28   6       52.18       17.66     29.98 o 
   4  28   6       17.71       10.89     31.19 o 
   5  28   6      347.13      445.40    276.37 o 
  -5  29   6       26.00      -20.94     26.70 o 
  -4  29   6       31.07        6.58     19.96 o 
  -3  29   6       15.21       36.31     27.57 o 
  -2  29   6      190.31      176.28     34.14 o 
  -1  29   6      596.96      562.86     45.36 o 
   0  29   6      320.57      253.69    180.37 o 
   1  29   6      166.58      172.57     37.25 o 
   2  29   6      270.76      240.55     42.50 o 
   3  29   6        0.44       -7.83     28.81 o 
   4  29   6       24.38       -5.85     33.22 o 
   5  29   6      136.35       28.06     43.77 o 
  -5  30   6       17.19        7.32     25.87 o 
  -4  30   6        0.26        0.06     19.99 o 
  -3  30   6        3.65       -3.34     32.55 o 
  -2  30   6      573.64      529.49     61.40 o 
  -1  30   6     1140.16     1125.84     61.93 o 
   0  30   6      515.10      594.22     66.04 o 
   1  30   6        0.01        1.15     39.24 o 
   2  30   6      636.27      585.69     54.89 o 
   3  30   6      251.39      247.12    132.32 o 
   4  30   6        6.90      -30.17     30.17 o 
   5  30   6        4.51       -0.23     42.82 o 
  -5  31   6       17.65      -12.56     25.96 o 
  -4  31   6        4.68      -16.07     20.02 o 
  -3  31   6        8.81       25.32     30.13 o 
  -2  31   6       32.07       71.72     33.52 o 
  -1  31   6      182.28      245.96     66.96 o 
   1  31   6      851.75      845.45     55.67 o 
   2  31   6       65.88       62.28     34.55 o 
   3  31   6        0.42      -13.40     29.26 o 
   4  31   6        4.18      -12.06     30.52 o 
   5  31   6      120.01       61.75     47.67 o 
  -5  32   6        1.22      -10.07     26.19 o 
  -4  32   6       26.52        6.72     20.96 o 
  -3  32   6        6.78        7.53     29.82 o 
  -2  32   6      474.59      494.14     62.64 o 
  -1  32   6      321.56      341.01     44.26 o 
   0  32   6      197.75      224.35     54.43 o 
   1  32   6        3.60      -33.60     33.60 o 
   2  32   6      196.49      144.83     39.88 o 
   3  32   6      136.82       98.13     46.13 o 
   4  32   6       16.52        1.18     31.72 o 
   5  32   6        9.53       12.26     44.55 o 
  -5  33   6       31.77       27.31     28.06 o 
  -4  33   6        0.55       -5.36     27.28 o 
  -3  33   6        0.32        4.84     31.78 o 
  -2  33   6      581.81      515.08     45.98 o 
  -1  33   6       62.92       95.15     31.62 o 
   0  33   6      202.64      151.20     39.51 o 
   1  33   6      702.79      706.09     51.57 o 
   2  33   6      316.50      334.88     49.28 o 
   3  33   6       92.24      116.76     40.43 o 
   4  33   6       12.21      -29.89     29.89 o 
   5  33   6        3.36      -55.51     55.51 o 
  -5  34   6      177.41      170.95     33.34 o 
  -4  34   6       10.33       28.09     37.67 o 
  -3  34   6       21.54       41.66     33.87 o 
  -2  34   6        7.31       46.79     31.21 o 
  -1  34   6      113.67      130.15     37.17 o 
   0  34   6       77.32       89.53     26.16 o 
   1  34   6        7.10      -10.19     31.89 o 
   2  34   6       23.18        9.80     36.80 o 
   3  34   6        0.15      -14.42     35.31 o 
   4  34   6        0.23        1.37     32.34 o 
   5  34   6        0.35      -53.07     69.61 o 
  -5  35   6      265.79      325.76     40.10 o 
  -4  35   6       20.59       49.96     38.28 o 
  -3  35   6      206.27      238.19     48.29 o 
  -2  35   6      735.95      642.96     48.34 o 
  -1  35   6       67.72      101.12     32.20 o 
   0  35   6     1802.46     1469.54    106.86 o 
   1  35   6      332.94      438.38     50.73 o 
   2  35   6      135.87       89.71     38.05 o 
   3  35   6       17.02       39.77     37.67 o 
   4  35   6       17.14       25.81     31.94 o 
  -5  36   6      121.46      118.07     38.32 o 
  -4  36   6       92.38       63.08     37.95 o 
  -3  36   6        1.95       24.12     33.29 o 
  -2  36   6      121.21      151.45     50.20 o 
  -1  36   6       74.37       34.34     55.01 o 
   0  36   6     1241.62     1315.81     72.15 o 
   1  36   6        0.03       24.09     35.54 o 
   2  36   6       34.62       34.69     39.93 o 
   3  36   6        7.96       59.33     36.34 o 
   4  36   6       31.75      -13.31     34.63 o 
  -5  37   6      269.50      303.11     46.64 o 
  -4  37   6       19.87       41.56     38.43 o 
  -3  37   6       89.16       76.22     36.43 o 
  -2  37   6      528.85      508.88     53.60 o 
  -1  37   6      281.71      263.99     42.17 o 
   0  37   6        1.51       62.46     27.66 o 
   1  37   6      311.19      296.46     45.01 o 
   2  37   6       72.89       63.94     38.74 o 
   3  37   6       39.29       53.36     38.59 o 
   4  37   6       67.41       87.29     47.79 o 
  -5  38   6        6.01       28.38     57.58 o 
  -4  38   6        0.81      -36.73     36.73 o 
  -3  38   6      299.87      363.93     52.52 o 
  -2  38   6       28.48       86.99     35.75 o 
  -1  38   6       87.19       59.26     51.03 o 
   0  38   6       72.45       47.66     27.77 o 
   1  38   6        0.64       40.04     90.44 o 
   2  38   6       22.62      -41.93     50.11 o 
   3  38   6       39.83       10.22     38.14 o 
   4  38   6       61.72       32.49     83.63 o 
  -4  39   6       17.04      -18.09     36.84 o 
  -3  39   6      162.94      213.47     47.54 o 
  -2  39   6      196.45      141.77     38.76 o 
  -1  39   6      207.56      199.24     40.98 o 
   0  39   6        3.40       -2.14     26.19 o 
   1  39   6       29.86       60.80     37.37 o 
   2  39   6      577.38      663.17     64.22 o 
   3  39   6        0.02       -0.02     34.32 o 
   4  39   6       99.98      114.13     70.03 o 
  -4  40   6        3.39       23.83     41.04 o 
  -3  40   6       87.25       74.62     39.36 o 
  -2  40   6        8.86        1.40     46.71 o 
  -1  40   6       85.40       84.76     35.77 o 
   0  40   6       90.13       90.86     29.38 o 
   1  40   6      495.26      525.61     55.97 o 
   2  40   6       71.02      102.90     40.86 o 
   3  40   6       41.67       24.53     36.89 o 
   4  40   6        0.10       23.56     39.33 o 
  -4  41   6      224.26      200.15     49.35 o 
  -3  41   6       91.37      130.75     41.19 o 
  -2  41   6        0.67        8.60     35.56 o 
  -1  41   6      223.14      278.08     43.68 o 
   0  41   6       24.27       35.47     28.93 o 
   1  41   6       54.24       69.77     39.84 o 
   2  41   6       61.00       46.67     41.70 o 
   3  41   6      219.64      245.29     76.25 o 
   4  41   6      204.25       76.33     45.30 o 
  -4  42   6       19.47       30.45     40.61 o 
  -3  42   6        6.06       54.39     40.87 o 
  -2  42   6        0.40      -10.19     36.15 o 
  -1  42   6        3.67       31.98     33.41 o 
   0  42   6        0.59       25.81     27.96 o 
   1  42   6      509.47      553.93     78.82 o 
   2  42   6       64.29       54.55     41.98 o 
   3  42   6      100.95       84.60     73.10 o 
   4  42   6      100.26       20.41     42.81 o 
  -4  43   6       94.20       74.14     46.98 o 
  -3  43   6      100.56      118.61     42.66 o 
  -2  43   6       98.83       74.82     39.35 o 
  -1  43   6       51.72       55.73     35.37 o 
   0  43   6      129.77       92.88     31.02 o 
   1  43   6        8.31       -1.95     41.58 o 
   2  43   6        0.38       10.35     40.84 o 
   3  43   6      178.27      234.04     65.96 o 
   4  43   6        8.29       39.99     41.98 o 
  -4  44   6       56.34       45.81     43.75 o 
  -3  44   6       42.87       58.53     41.31 o 
  -2  44   6      187.43      214.25     46.87 o 
  -1  44   6        6.62       24.75     37.28 o 
   0  44   6        1.09      -16.59     37.90 o 
   1  44   6        3.04       -6.02     42.71 o 
   2  44   6       31.22       -2.25     52.93 o 
   3  44   6        9.72       13.46     38.85 o 
   4  44   6      138.17       90.10     45.47 o 
  -4  45   6      144.41      194.48     50.38 o 
  -3  45   6        8.40       34.61     41.39 o 
  -2  45   6      336.02      391.29     53.42 o 
  -1  45   6      346.97      365.24     49.86 o 
   0  45   6       78.51       20.06     36.71 o 
   1  45   6       24.62      -18.38     40.84 o 
   2  45   6       27.56       73.73     56.00 o 
   3  45   6        7.48       19.44     39.85 o 
  -4  46   6        1.63      -24.08     46.96 o 
  -3  46   6       64.41       38.07     42.39 o 
  -2  46   6      353.02      381.03    148.27 o 
  -1  46   6      147.76      175.77     45.55 o 
   0  46   6       23.22       43.99     38.59 o 
   1  46   6      110.71       37.98     43.03 o 
   2  46   6       29.32       40.49     46.24 o 
   3  46   6        0.73      -14.52     40.79 o 
  -4  47   6       28.43       61.84     49.64 o 
  -3  47   6       32.38       74.14     44.18 o 
  -2  47   6       62.63      111.26     41.61 o 
  -1  47   6      357.49      365.35     52.31 o 
   0  47   6       18.55       19.95     57.83 o 
   1  47   6      648.99      753.77     69.81 o 
   2  47   6       30.22       51.97     48.03 o 
   3  47   6       98.27      175.13    147.19 o 
  -3  48   6      135.48       87.99     44.34 o 
  -2  48   6       53.11       10.79     38.27 o 
  -1  48   6      110.51      177.74     44.94 o 
   0  48   6        0.97      -22.33     37.77 o 
   1  48   6       71.78      154.45     49.36 o 
   2  48   6        3.84       58.85     47.79 o 
   3  48   6       12.90       40.85     43.89 o 
  -3  49   6        1.32       10.34     43.94 o 
  -2  49   6       11.56       12.47     40.35 o 
  -1  49   6       47.72       79.17     58.91 o 
   0  49   6        0.08      -14.27     59.74 o 
   1  49   6       38.33       65.82     46.63 o 
   2  49   6      143.91      146.70     49.39 o 
   3  49   6       58.84      102.87     45.88 o 
  -3  50   6       47.09       37.15     45.73 o 
  -2  50   6       45.39       69.07     42.44 o 
  -1  50   6       97.03      148.97     44.73 o 
   0  50   6        4.20       51.44     66.21 o 
   1  50   6       98.14       67.04     49.53 o 
   2  50   6       35.23       67.81     47.76 o 
   3  50   6       46.51      -24.21     63.80 o 
  -3  51   6        1.38       34.07     46.99 o 
  -2  51   6      275.75      187.36     93.01 o 
  -1  51   6        1.53       -0.22     38.47 o 
   0  51   6       12.27      -34.85     63.55 o 
   1  51   6       94.27      147.81     65.38 o 
   2  51   6        0.04       53.74     49.61 o 
   3  51   6        0.73       10.12     46.60 o 
  -3  52   6       30.46       42.02     47.52 o 
  -2  52   6        5.13       47.54     42.82 o 
  -1  52   6       42.85       91.96     55.51 o 
   0  52   6        1.28       69.20     62.72 o 
   1  52   6       53.29      -33.51     60.73 o 
   2  52   6       28.94      -40.66     49.27 o 
  -3  53   6       55.74      -11.45     74.17 o 
  -2  53   6       85.25       47.21     62.56 o 
  -1  53   6       60.31       93.93     44.97 o 
   0  53   6        5.67      -45.96     64.05 o 
   1  53   6      112.45      153.54     52.53 o 
   2  53   6       94.71       65.75     55.53 o 
  -2  54   6        0.54        5.05     43.82 o 
  -1  54   6       13.15       20.33     42.99 o 
   0  54   6       19.40      -21.74     69.69 o 
   1  54   6        0.52       18.94     53.13 o 
   2  54   6      272.84      383.14     64.63 o 
  -2  55   6       10.72       14.61     45.33 o 
  -1  55   6       58.69       15.18     40.60 o 
   0  55   6        0.03        3.82     71.85 o 
   1  55   6        2.99       26.25     51.57 o 
   2  55   6       13.67      101.80     59.57 o 
  -2  56   6        0.13       -6.20     59.41 o 
  -1  56   6       13.90       -2.74     44.08 o 
   0  56   6       39.08       33.19     77.99 o 
   1  56   6        2.75       91.52    204.27 o 
  -1  57   6        4.12       39.87     46.21 o 
   0  57   6       14.96      -14.93     76.00 o 
   1  57   6       11.36       13.08     59.48 o 
  -1  58   6      142.15      145.18     51.68 o 
   0  58   6        6.78       83.80     82.30 o 
   1  58   6        1.04      -62.39     80.81 o 
   0  59   6       11.77      -11.62     77.82 o 
  -5   0   7        1.47      116.32     47.62 o 
  -3   0   7      711.45      660.27     60.57 o 
  -1   0   7        1.80       45.96     37.67 o 
   1   0   7      278.70      268.32     56.09 o 
   3   0   7       56.52      155.48     52.93 o 
   5   0   7      474.96      513.74     95.25 o 
  -6   1   7       14.72       57.89     37.19 o 
  -5   1   7      190.40      172.42     36.30 o 
  -4   1   7        7.82       34.88     25.30 o 
  -3   1   7      322.84      355.09     34.18 o 
  -2   1   7        1.94       10.92     14.36 o 
  -1   1   7        2.52       -8.67     27.30 o 
   0   1   7       45.33       19.37     28.66 o 
   1   1   7      113.21      134.27     35.16 o 
   2   1   7      559.24      619.27     51.73 o 
   3   1   7     1126.62     1248.65     72.51 o 
   4   1   7       18.21       11.65     39.13 o 
   5   1   7       89.26      120.77     52.45 o 
  -6   2   7       81.64       83.73     50.53 o 
  -5   2   7       51.38       81.38     33.48 o 
  -4   2   7      186.47      237.89     84.55 o 
  -3   2   7      118.62      166.77     27.22 o 
  -2   2   7      157.45      125.53     15.38 o 
  -1   2   7       55.20       22.63     27.16 o 
   0   2   7       90.50       53.10     30.93 o 
   1   2   7      146.63      169.96     35.40 o 
   2   2   7      427.86      500.61     56.34 o 
   3   2   7      100.77       88.56     35.26 o 
   4   2   7      181.98      127.90     42.99 o 
   5   2   7      113.19      200.65     64.30 o 
  -6   3   7       14.34       11.45     35.08 o 
  -5   3   7       39.93      104.29     32.38 o 
  -4   3   7      372.37      402.72     39.27 o 
  -3   3   7      134.73      169.06     40.24 o 
  -2   3   7       30.28       34.90     13.37 o 
  -1   3   7       10.50      -19.21     27.04 o 
   0   3   7      107.62       84.92     31.71 o 
   1   3   7       67.19       48.17     45.30 o 
   2   3   7     1719.59     1846.20     87.82 o 
   3   3   7      531.84      526.55    117.15 o 
   4   3   7       54.77       77.29     40.58 o 
   5   3   7       47.14      106.04     51.67 o 
  -6   4   7      146.30      122.25     40.57 o 
  -5   4   7      596.64      507.78     47.98 o 
  -4   4   7      994.11      873.82     54.13 o 
  -3   4   7       67.53      112.14     40.99 o 
  -2   4   7       46.02       43.61     13.93 o 
  -1   4   7      550.75      405.72     75.00 o 
   0   4   7        5.48       18.23     29.71 o 
   1   4   7        5.28       45.83     31.17 o 
   2   4   7        2.41       43.78     33.89 o 
   3   4   7      250.42      199.16     47.79 o 
   4   4   7      108.36      102.22     42.45 o 
   5   4   7        8.14        8.77     48.60 o 
  -6   5   7        0.84        0.37     34.42 o 
  -5   5   7        0.09       77.64     31.60 o 
  -4   5   7      237.42      264.37     53.60 o 
  -3   5   7      996.13      895.55     51.55 o 
  -2   5   7        0.73        9.46     12.65 o 
  -1   5   7      154.50      142.66     38.50 o 
   0   5   7      251.58      202.52     36.73 o 
   1   5   7       49.25       22.50     29.55 o 
   2   5   7      238.31      199.46     41.98 o 
   3   5   7       97.02      137.60     38.26 o 
   4   5   7      288.95      248.06     48.43 o 
   5   5   7       42.38       72.51     50.47 o 
  -6   6   7       62.32       48.12     37.25 o 
  -5   6   7      187.62      220.21     50.86 o 
  -4   6   7       54.29       65.41     25.86 o 
  -3   6   7       18.42       93.13     24.65 o 
  -2   6   7       89.52       91.39     21.89 o 
  -1   6   7       32.74       53.78     28.74 o 
   0   6   7        5.50       -1.55     28.51 o 
   1   6   7       25.23      -23.10     27.67 o 
   2   6   7     1108.75     1174.17     67.52 o 
   3   6   7      987.02      897.70     59.73 o 
   4   6   7       14.92       77.10     39.74 o 
   5   6   7       18.35        2.99     48.80 o 
  -6   7   7        7.57       38.26     37.54 o 
  -5   7   7       14.69       37.30     30.51 o 
  -4   7   7       23.49       85.73     51.11 o 
  -3   7   7       12.76       38.24     21.99 o 
  -2   7   7       26.24       48.87     14.94 o 
  -1   7   7      169.17      114.65     32.11 o 
   0   7   7       10.48        6.66     28.02 o 
   1   7   7       12.65       -5.20     53.51 o 
   2   7   7       75.26       92.17     32.51 o 
   3   7   7       19.77       44.42     33.05 o 
   4   7   7      144.62      146.61     63.55 o 
   5   7   7       34.17       28.59     49.27 o 
  -6   8   7       57.29       91.53     38.35 o 
  -5   8   7       38.41       38.02     30.15 o 
  -4   8   7      596.05      475.18     40.10 o 
  -3   8   7      310.11      331.36     40.01 o 
  -2   8   7       30.73       25.33     14.29 o 
  -1   8   7       46.59       69.32     30.23 o 
   0   8   7      165.82      145.36     52.52 o 
   1   8   7        3.21       -7.82     29.98 o 
   2   8   7      773.63      748.36     52.98 o 
   3   8   7      820.85      810.97     88.78 o 
   4   8   7      201.84      139.36     62.23 o 
   5   8   7      100.32       83.41     49.64 o 
  -6   9   7      310.24      343.44     50.75 o 
  -5   9   7      172.72      141.49     38.41 o 
  -4   9   7      595.12      589.44     63.64 o 
  -3   9   7      212.20      266.92     33.81 o 
  -2   9   7      153.65      105.03     37.74 o 
  -1   9   7      405.39      367.69     41.53 o 
   0   9   7       50.29       25.54     29.98 o 
   1   9   7        1.94      -27.47     27.47 o 
   2   9   7       62.69       34.28     31.50 o 
   3   9   7       18.23        3.71     32.61 o 
   4   9   7      469.68      496.08    191.99 o 
   5   9   7       39.47      112.66     50.99 o 
  -6  10   7      161.05      213.31     44.56 o 
  -5  10   7       53.99       75.42     32.37 o 
  -4  10   7       17.92      112.50     51.44 o 
  -3  10   7       88.81       94.71     20.30 o 
  -2  10   7        9.26       23.78     23.79 o 
  -1  10   7       56.76       66.81     29.57 o 
   0  10   7        3.85       49.68     31.55 o 
   1  10   7       58.11       38.68     31.77 o 
   2  10   7      264.62      236.99     39.13 o 
   3  10   7       30.05       33.49     59.65 o 
   4  10   7        0.58       54.53     39.19 o 
   5  10   7       11.86       27.96     49.37 o 
  -6  11   7       42.94       56.05     38.34 o 
  -5  11   7      125.12      129.26     35.32 o 
  -4  11   7       29.52       28.13     25.11 o 
  -3  11   7      114.44      139.02     22.28 o 
  -2  11   7      146.63      126.49     22.06 o 
  -1  11   7      384.58      409.99     42.62 o 
   0  11   7      130.19       78.67     32.45 o 
   1  11   7       15.32       37.37     31.39 o 
   2  11   7      175.07      197.03     39.05 o 
   3  11   7       12.95       26.71     35.66 o 
   4  11   7      381.29      370.08     91.51 o 
   5  11   7        8.89      -18.78     42.94 o 
  -6  12   7        9.34      -32.31     36.58 o 
  -5  12   7       34.92       51.19     31.65 o 
  -4  12   7        0.19        6.81     25.12 o 
  -3  12   7        3.17        2.18     16.19 o 
  -2  12   7      216.08      214.01     37.46 o 
  -1  12   7        0.56       32.32     28.18 o 
   0  12   7       35.51       10.89     56.17 o 
   1  12   7      121.91      128.21     34.50 o 
   2  12   7      400.14      466.27    116.90 o 
   3  12   7       44.41       30.82     33.30 o 
   4  12   7      213.73      204.65     50.86 o 
   5  12   7        1.27       -7.27     48.12 o 
  -5  13   7       42.69       51.47     31.09 o 
  -4  13   7       77.73       48.32     26.25 o 
  -3  13   7        1.24       -4.46     16.27 o 
  -2  13   7      565.02      521.03     31.11 o 
  -1  13   7     1253.49     1212.29     49.63 o 
   0  13   7      532.91      592.27     44.50 o 
   1  13   7        3.21       51.55     30.69 o 
   2  13   7      376.89      436.75    101.14 o 
   3  13   7       68.52        1.29     34.83 o 
   4  13   7      157.70      152.00     42.56 o 
   5  13   7       70.29       91.83     46.17 o 
  -5  14   7        0.55        9.22     29.86 o 
  -4  14   7        0.75       20.35     31.45 o 
  -3  14   7       45.22       66.55     30.54 o 
  -2  14   7       57.61      104.65     21.73 o 
  -1  14   7      117.24      140.64     40.62 o 
   0  14   7      303.42      384.09     44.22 o 
   1  14   7      181.24      204.37     38.80 o 
   2  14   7      420.54      408.14     47.81 o 
   3  14   7      127.20       79.78     37.99 o 
   4  14   7      170.03      153.95    116.41 o 
   5  14   7       13.16       39.49     42.09 o 
  -5  15   7        3.76       24.21     30.32 o 
  -4  15   7      155.40      116.63     28.23 o 
  -3  15   7        8.67        2.98     16.16 o 
  -2  15   7      176.97      260.46     55.09 o 
  -1  15   7      810.24      788.82     39.77 o 
   0  15   7      285.66      328.04     41.99 o 
   1  15   7      297.67      421.48    124.37 o 
   2  15   7      548.98      536.05     54.09 o 
   3  15   7        0.38      -11.75     31.97 o 
   4  15   7       56.06       72.93     41.84 o 
   5  15   7        5.24       -5.04     42.94 o 
  -5  16   7      169.48      179.69     37.02 o 
  -4  16   7        1.08        7.54     22.04 o 
  -3  16   7        8.16       16.82     17.48 o 
  -2  16   7     2690.25     2542.59     86.80 o 
  -1  16   7      171.00      259.62     40.03 o 
   0  16   7     1043.94     1196.38     63.33 o 
   1  16   7     3990.45     4428.15    165.90 o 
   2  16   7       32.58      -13.62     33.32 o 
   3  16   7        8.82      -16.43     32.43 o 
   4  16   7      108.49      107.04     42.21 o 
   5  16   7        0.59      -14.38     41.76 o 
  -5  17   7        7.69       17.15     31.26 o 
  -4  17   7        9.19       11.68     21.18 o 
  -3  17   7       16.31       -2.84     17.11 o 
  -2  17   7      195.24      390.08     78.15 o 
  -1  17   7       30.96       38.98     23.17 o 
   0  17   7      213.40      303.45     40.28 o 
   1  17   7       34.96       94.69     39.00 o 
   2  17   7        2.01       23.38     34.55 o 
   3  17   7       45.28       30.55     35.59 o 
   4  17   7        0.04       28.00     34.33 o 
   5  17   7        1.30      -18.48     41.21 o 
  -5  18   7        1.78       22.73     30.37 o 
  -4  18   7        0.66        6.23     21.22 o 
  -3  18   7       89.33      100.50     20.36 o 
  -2  18   7      165.91      140.42     53.71 o 
  -1  18   7      754.85      801.57     40.51 o 
   0  18   7      963.92     1073.77     60.43 o 
   1  18   7       63.58      103.00     34.66 o 
   2  18   7        0.97       26.29     33.00 o 
   3  18   7       10.77       11.10     33.41 o 
   4  18   7        0.07       12.22     32.53 o 
   5  18   7        4.73        1.65     44.98 o 
  -5  19   7       42.99       86.27     34.42 o 
  -4  19   7      132.11      113.77     25.41 o 
  -3  19   7       32.80       22.98     18.46 o 
  -2  19   7        2.52        5.60     19.01 o 
  -1  19   7      531.30      573.40     35.35 o 
   0  19   7       89.40      140.93     37.43 o 
   1  19   7      128.16      185.79     40.87 o 
   2  19   7      160.24      129.90     36.55 o 
   3  19   7        9.59      -19.56     33.03 o 
   4  19   7       17.31       23.60     33.00 o 
   5  19   7      193.41      164.53     47.38 o 
  -5  20   7       68.27       94.87     35.60 o 
  -4  20   7        4.60       11.25     24.59 o 
  -3  20   7       87.86       77.94     19.89 o 
  -2  20   7       12.26       11.05     19.87 o 
  -1  20   7      217.94      274.06     30.51 o 
   0  20   7       63.71       63.52     37.09 o 
   1  20   7      748.12      739.58     53.81 o 
   2  20   7       31.89       23.98     35.31 o 
   3  20   7        1.50        5.51     28.13 o 
   4  20   7      138.10      101.53     35.37 o 
   5  20   7      311.82      291.34     50.03 o 
  -5  21   7      528.34      526.74     49.59 o 
  -4  21   7      145.52      114.28     25.03 o 
  -3  21   7      104.82      125.89     29.23 o 
  -2  21   7       29.54       18.84     20.71 o 
  -1  21   7     1074.92     1037.90     46.87 o 
   0  21   7      344.65      359.79     44.28 o 
   1  21   7       14.07       15.23     32.23 o 
   2  21   7      146.23      115.57     38.69 o 
   3  21   7       47.20       32.05     30.56 o 
   4  21   7       14.48        3.34     36.50 o 
   5  21   7       43.25       49.46     43.02 o 
  -5  22   7      389.45      523.28     44.99 o 
  -4  22   7       69.45       94.89     25.20 o 
  -3  22   7       14.41        8.15     22.51 o 
  -2  22   7      147.03      156.24     26.06 o 
  -1  22   7      158.19      184.28     45.63 o 
   0  22   7      461.62      481.38     49.90 o 
   1  22   7       13.74       40.67     36.37 o 
   2  22   7        2.88       20.75     36.38 o 
   3  22   7        0.59       12.44     29.56 o 
   4  22   7       38.10       78.92     38.21 o 
   5  22   7      577.29      517.09    103.91 o 
  -5  23   7      127.95      200.46     33.00 o 
  -4  23   7        0.32       22.12     30.85 o 
  -3  23   7        2.11       16.22     22.97 o 
  -2  23   7       46.97       68.63     23.96 o 
  -1  23   7       13.16       11.50     26.76 o 
   0  23   7      102.72      113.33     38.30 o 
   1  23   7       85.16       52.96     35.67 o 
   2  23   7       77.35       54.64     35.11 o 
   3  23   7        9.98      -16.61     31.20 o 
   4  23   7      182.14      168.54     50.27 o 
   5  23   7       44.10      -31.94     47.54 o 
  -5  24   7       63.85       68.29     30.45 o 
  -4  24   7       41.66       17.58     22.89 o 
  -3  24   7       23.40        5.08     23.61 o 
  -2  24   7      176.60      132.55     25.24 o 
  -1  24   7      670.54      658.96     46.67 o 
   0  24   7       94.53       60.22     36.95 o 
   1  24   7       39.58      -17.24     32.69 o 
   2  24   7        5.83        2.66     36.25 o 
   3  24   7       16.76        3.87     30.80 o 
   4  24   7        0.32        0.74     32.57 o 
   5  24   7       16.11       -4.32     40.50 o 
  -5  25   7       11.00      -19.76     26.91 o 
  -4  25   7        5.21       15.71     23.28 o 
  -3  25   7      211.76      240.57     55.67 o 
  -2  25   7       62.51       55.86     45.38 o 
  -1  25   7        4.18       83.68     31.17 o 
   0  25   7      189.62      225.53     40.64 o 
   1  25   7      109.85      141.46     40.93 o 
   2  25   7      106.31       35.51     38.77 o 
   3  25   7       58.31       44.25     30.98 o 
   4  25   7        3.09        1.66     34.57 o 
   5  25   7       48.77       17.71     38.18 o 
  -5  26   7        7.16       12.47     28.11 o 
  -4  26   7        0.94       14.95     23.55 o 
  -3  26   7       92.96       65.28     24.72 o 
  -2  26   7      178.76      206.90     38.67 o 
  -1  26   7     1577.55     1496.48     87.86 o 
   0  26   7       70.26       86.66     37.32 o 
   1  26   7      151.40      129.59     38.81 o 
   2  26   7       43.04       40.71     36.20 o 
   3  26   7       14.17        7.39     35.90 o 
   4  26   7       10.75        6.44     32.75 o 
   5  26   7        0.02      -39.66     95.75 o 
  -5  27   7       11.61       13.34     27.20 o 
  -4  27   7      224.13      297.45     33.55 o 
  -3  27   7      182.87      160.67     29.25 o 
  -2  27   7        0.11       18.69     30.56 o 
  -1  27   7      446.55      455.75     43.31 o 
   0  27   7      363.98      282.85    113.92 o 
   1  27   7      109.78       76.50     38.74 o 
   2  27   7        2.12        7.24     36.74 o 
   3  27   7       18.85      -25.76     33.80 o 
   4  27   7       54.27       45.23     35.19 o 
  -5  28   7        1.55      -13.71     27.88 o 
  -4  28   7      250.78      290.21     36.38 o 
  -3  28   7       75.22       69.24     35.63 o 
  -2  28   7       33.43       20.87     30.60 o 
  -1  28   7      285.54      290.55     41.20 o 
   0  28   7      121.34       59.72    101.22 o 
   1  28   7      257.46      256.68     44.76 o 
   2  28   7      164.68      249.68     81.14 o 
   3  28   7        0.21       26.37     33.37 o 
   4  28   7       27.65       52.76     33.60 o 
  -5  29   7       67.30       54.74     29.67 o 
  -4  29   7       15.01       80.94     34.95 o 
  -3  29   7        3.82       18.25     61.89 o 
  -2  29   7       25.28       11.27     31.74 o 
  -1  29   7      116.41      162.67     56.58 o 
   0  29   7      461.23      337.71    220.45 o 
   1  29   7       28.71       53.12     37.47 o 
   2  29   7      337.01      334.37     50.96 o 
   3  29   7       74.27       -1.25     52.52 o 
   4  29   7       22.80       64.15     37.29 o 
  -5  30   7        2.67       18.53     30.09 o 
  -4  30   7        7.63      -41.32     41.32 o 
  -3  30   7       36.35       29.05     51.19 o 
  -2  30   7      163.06      173.87     38.26 o 
  -1  30   7      421.52      341.54     95.08 o 
   0  30   7       79.22       57.70     37.66 o 
   1  30   7       24.31       30.15     36.90 o 
   2  30   7        3.92       20.03     39.74 o 
   3  30   7      271.14      211.15     82.39 o 
   4  30   7        3.78        1.80     35.84 o 
  -5  31   7      158.78      208.02     36.22 o 
  -4  31   7       46.56       60.65     39.51 o 
  -3  31   7        0.02       27.97     35.56 o 
  -2  31   7       13.31       44.77     33.32 o 
  -1  31   7     1246.53     1200.68     67.97 o 
   0  31   7      302.86      173.36    144.78 o 
   1  31   7      805.72      814.78     59.76 o 
   2  31   7       28.91       49.12     40.62 o 
   3  31   7        1.12      -14.00     37.42 o 
   4  31   7        7.10       13.13     36.01 o 
  -5  32   7       11.67       37.31     35.36 o 
  -4  32   7        7.36        7.44     38.54 o 
  -3  32   7       16.11       25.86     36.79 o 
  -2  32   7      170.68      156.56     40.41 o 
  -1  32   7       89.13      167.04     37.87 o 
   0  32   7       24.47       10.90     36.49 o 
   1  32   7      235.20      296.72     48.54 o 
   2  32   7       21.53       10.14     40.89 o 
   3  32   7        1.48       -6.37     69.03 o 
   4  32   7       22.64       50.79     42.31 o 
  -4  33   7      108.10      107.24     43.34 o 
  -3  33   7       56.49      152.89     42.42 o 
  -2  33   7       11.32       36.50     34.51 o 
  -1  33   7      510.38      505.39     51.94 o 
   0  33   7      244.00       92.03    109.10 o 
   1  33   7      604.73      725.46     64.51 o 
   2  33   7       14.49       57.83     42.12 o 
   3  33   7        8.42       18.67     39.86 o 
   4  33   7        4.40       -8.50     35.91 o 
  -4  34   7        0.80        1.21     39.82 o 
  -3  34   7      230.23      217.59     46.04 o 
  -2  34   7      140.52      187.64     41.15 o 
  -1  34   7       86.32      164.52     39.46 o 
   0  34   7       40.13       49.48     38.11 o 
   1  34   7       75.98       71.76     42.64 o 
   2  34   7        0.07       40.16     43.63 o 
   3  34   7      262.12      162.52     88.44 o 
   4  34   7       27.03       27.31     39.13 o 
  -4  35   7        0.63       -5.31     40.85 o 
  -3  35   7       82.74       90.15     46.13 o 
  -2  35   7        3.24      -13.29     47.29 o 
  -1  35   7      326.33      377.01     48.28 o 
   0  35   7       69.37       27.89     37.23 o 
   1  35   7      201.21      264.35     49.55 o 
   2  35   7       13.92       16.23     43.47 o 
   3  35   7        1.44        7.33     41.15 o 
   4  35   7       10.77      -13.83     35.96 o 
  -4  36   7       63.61       22.25     41.96 o 
  -3  36   7      135.63       76.92     44.06 o 
  -2  36   7        8.73      -17.67     34.38 o 
  -1  36   7      918.70      858.53     59.27 o 
   0  36   7      320.37      208.47     89.44 o 
   1  36   7       10.58       18.19     74.51 o 
   2  36   7      241.76      264.14     51.54 o 
   3  36   7        2.48      -38.94     38.94 o 
   4  36   7        4.69      -37.15     37.15 o 
  -4  37   7      118.36      124.91     47.68 o 
  -3  37   7       97.30       53.20     41.32 o 
  -2  37   7        8.23      -13.85     35.76 o 
  -1  37   7      446.44      517.58     54.91 o 
   0  37   7        0.83       26.36     39.72 o 
   1  37   7       26.73       30.07     47.38 o 
   2  37   7       92.96       65.05     43.30 o 
   3  37   7      107.60      119.10     93.59 o 
   4  37   7        5.15      -17.47     39.24 o 
  -4  38   7       12.30       28.61     44.69 o 
  -3  38   7       17.68       22.05     38.62 o 
  -2  38   7       24.49       10.73     35.98 o 
  -1  38   7        2.17       20.37     34.98 o 
   0  38   7      314.64      222.29     46.00 o 
   1  38   7      164.41      166.53     53.43 o 
   2  38   7       72.14       21.34     43.66 o 
   3  38   7        1.40       17.90     40.60 o 
   4  38   7        3.86       32.43     41.27 o 
  -4  39   7        0.83      -24.66     44.46 o 
  -3  39   7       26.68      -16.92     41.15 o 
  -2  39   7       36.51      -22.77     37.55 o 
  -1  39   7      168.76      131.73     40.71 o 
   0  39   7       68.53      100.06     60.40 o 
   1  39   7       41.65       73.42     44.46 o 
   2  39   7       17.17       30.87     43.71 o 
   3  39   7        0.42       12.66     69.03 o 
  -4  40   7      231.46      299.09     76.17 o 
  -3  40   7       31.47       70.31     41.53 o 
  -2  40   7        7.19      -13.92     38.46 o 
  -1  40   7      338.81      384.83     50.81 o 
   0  40   7      100.50       25.06     63.06 o 
   1  40   7        5.22       16.99     43.06 o 
   2  40   7       30.38       72.80     46.29 o 
   3  40   7        7.63      -32.48     39.98 o 
  -4  41   7        1.12      147.26    122.21 o 
  -3  41   7       33.71       63.08     42.10 o 
  -2  41   7       14.67      -16.61     39.58 o 
  -1  41   7      261.57      243.51     46.38 o 
   0  41   7        0.26        4.31     58.91 o 
   1  41   7      154.97      108.78     48.20 o 
   2  41   7      167.52      216.84     52.24 o 
   3  41   7       53.21       21.25     41.67 o 
  -4  42   7      536.64      625.36     97.82 o 
  -3  42   7       95.56      161.35     48.25 o 
  -2  42   7       11.82      -37.25     40.69 o 
  -1  42   7      159.41      138.77     41.52 o 
   0  42   7       36.34       28.04     60.07 o 
   1  42   7       33.48       27.79     42.89 o 
   2  42   7       15.28       63.46     47.17 o 
   3  42   7       16.98       -4.39     53.43 o 
  -3  43   7      354.69      352.46    129.27 o 
  -2  43   7       31.76        7.45     43.04 o 
  -1  43   7        4.04       17.69     39.09 o 
   0  43   7       39.82        9.46     56.09 o 
   1  43   7        3.57        7.97     57.66 o 
   2  43   7       24.99      -19.32     46.86 o 
   3  43   7        6.24       69.66     46.67 o 
  -3  44   7       44.77       66.08     44.01 o 
  -2  44   7       18.34       25.47     41.78 o 
  -1  44   7      140.74      131.58     42.75 o 
   0  44   7      248.66      200.29     74.01 o 
   1  44   7       50.68       11.68     53.60 o 
   2  44   7       12.53       33.96     50.37 o 
   3  44   7        0.03      -10.23     44.58 o 
  -3  45   7      175.07      219.11     51.60 o 
  -2  45   7        7.44      -21.50     42.49 o 
  -1  45   7       55.18       64.75     40.78 o 
   0  45   7       25.61        9.29     67.70 o 
   1  45   7        0.64       25.99     47.27 o 
   2  45   7       43.95       74.59     52.23 o 
   3  45   7      103.03       78.06     50.96 o 
  -3  46   7       16.14       28.12     46.09 o 
  -2  46   7       91.69      108.09     46.05 o 
  -1  46   7       47.03      110.71     44.23 o 
   0  46   7      212.51       60.24     67.87 o 
   1  46   7      173.04      225.47     52.92 o 
   2  46   7      166.68      287.05     59.04 o 
   3  46   7       56.32      123.49     51.30 o 
  -3  47   7        4.91       44.97     49.99 o 
  -2  47   7      135.63      128.44     47.04 o 
  -1  47   7      223.39      247.79     49.25 o 
   0  47   7       28.08      -62.56     62.56 o 
   1  47   7       24.70       12.51     56.25 o 
   2  47   7       54.07       54.28     51.50 o 
  -3  48   7      289.63      310.87     60.63 o 
  -2  48   7      400.12      396.03     59.66 o 
  -1  48   7        5.28       58.85     43.03 o 
   0  48   7        3.35       18.25     72.51 o 
   1  48   7      582.09      780.41     74.61 o 
   2  48   7       43.61       83.33     54.35 o 
  -2  49   7       20.50       71.56     51.94 o 
  -1  49   7      101.59      102.50     45.00 o 
   0  49   7       10.95      -40.49     65.71 o 
   1  49   7      176.83      195.03     56.41 o 
   2  49   7       90.01       76.66     55.89 o 
  -2  50   7        3.63      -17.35     42.86 o 
  -1  50   7       15.21       25.45     44.63 o 
   0  50   7       79.45       -0.50     67.20 o 
   1  50   7       51.69       56.07     53.04 o 
   2  50   7        3.40       13.34     61.48 o 
  -2  51   7       12.81       33.98     45.35 o 
  -1  51   7       17.55       11.96     45.55 o 
   0  51   7        0.07       15.76     70.69 o 
   1  51   7      378.89      497.19     70.95 o 
   2  51   7        1.31       35.78     59.06 o 
  -2  52   7       16.18       50.35     46.21 o 
  -1  52   7        3.40        0.54     44.65 o 
   0  52   7        7.75       52.77     72.35 o 
   1  52   7      111.34      152.05     58.29 o 
  -1  53   7        0.16       18.62     46.29 o 
   0  53   7       14.37      -70.86     70.86 o 
   1  53   7       22.46        6.64     81.48 o 
  -1  54   7        9.33       41.40     48.27 o 
   0  54   7        1.21      -46.46     75.34 o 
   1  54   7       88.85       -3.82     83.96 o 
   0  55   7       27.21      -10.29     75.67 o 
  -4   0   8       22.35       25.39     37.83 o 
  -2   0   8      164.34       88.28     50.61 o 
   0   0   8        0.33        1.99     47.79 o 
   2   0   8     1572.93     1526.62    113.17 o 
   4   0   8      116.58      103.54     56.09 o 
  -5   1   8       47.45       84.09     35.21 o 
  -4   1   8        3.15       47.71     27.85 o 
  -3   1   8        0.31        1.58     21.82 o 
  -2   1   8       38.87       41.15     48.12 o 
  -1   1   8        6.55        2.99     34.38 o 
   0   1   8       22.73       27.59     33.70 o 
   1   1   8       92.50       88.84     38.25 o 
   2   1   8      286.14      272.94     42.71 o 
   3   1   8      505.35      321.51     55.09 o 
   5   1   8       18.92       26.89     54.26 o 
  -5   2   8       27.61       64.26     33.25 o 
  -4   2   8       36.66       52.53     27.22 o 
  -3   2   8        1.83       26.90     39.58 o 
  -2   2   8      500.08      580.95     62.72 o 
  -1   2   8      198.73      171.35     37.77 o 
   0   2   8      244.15      272.84     78.57 o 
   1   2   8      348.39      425.13     60.98 o 
   2   2   8      477.69      401.54     49.42 o 
   3   2   8       16.36      -16.59     30.62 o 
   4   2   8      120.82      110.17     42.12 o 
   5   2   8      107.43       93.90     54.82 o 
  -5   3   8      450.02      514.39     54.60 o 
  -4   3   8      217.33      273.78     77.33 o 
  -3   3   8      521.50      412.53     34.66 o 
  -2   3   8      564.58      662.95     47.10 o 
  -1   3   8       37.65      -22.13     32.87 o 
   0   3   8       43.21       82.87     36.59 o 
   1   3   8      378.64      417.29     50.27 o 
   2   3   8      156.68      125.83     36.70 o 
   3   3   8      287.95      153.12     38.79 o 
   4   3   8      229.85      182.00     46.45 o 
   5   3   8      145.98      122.15     54.73 o 
  -5   4   8       49.78      175.98     37.02 o 
  -4   4   8      525.09      479.14     40.76 o 
  -3   4   8      170.37      251.50     32.40 o 
  -2   4   8      265.74      393.47     53.10 o 
  -1   4   8       14.88       19.06     39.08 o 
   0   4   8       12.69       24.31     35.37 o 
   1   4   8      267.02      288.10     45.40 o 
   2   4   8       31.75       25.00     34.39 o 
   3   4   8       19.53       34.52     34.16 o 
   4   4   8      124.58       57.05     37.52 o 
   5   4   8       40.94        0.09     54.24 o 
  -5   5   8      547.16      588.79     57.55 o 
  -4   5   8        5.03      116.14     30.50 o 
  -3   5   8      346.60      376.41     33.14 o 
  -2   5   8      844.26      802.57     50.12 o 
  -1   5   8       19.45       69.40     35.30 o 
   0   5   8        3.07       40.32     58.82 o 
   1   5   8      245.27      300.79     61.73 o 
   2   5   8      557.10      494.91     53.19 o 
   3   5   8       27.30       11.09     32.06 o 
   4   5   8       12.06       -0.14     36.23 o 
   5   5   8       20.27       57.29     52.16 o 
  -5   6   8        5.14       98.17     34.78 o 
  -4   6   8       37.32       17.45     26.36 o 
  -3   6   8      672.66      674.27     44.35 o 
  -2   6   8       19.64      121.83     56.42 o 
  -1   6   8       15.18      -13.36     47.29 o 
   0   6   8     1193.62     1333.19     70.87 o 
   1   6   8        5.04        3.59     36.69 o 
   2   6   8      187.86      170.17     37.77 o 
   3   6   8       15.20       15.34     32.51 o 
   4   6   8        1.64       -0.30     36.72 o 
   5   6   8       26.21       45.59     88.69 o 
  -5   7   8      334.50      346.94     66.21 o 
  -4   7   8        2.10       19.02     27.80 o 
  -3   7   8      361.58      361.03     52.19 o 
  -2   7   8      303.13      313.02     38.22 o 
  -1   7   8       49.55       66.69     36.21 o 
   0   7   8      813.72      912.57     58.65 o 
   1   7   8        0.00      -28.36     34.71 o 
   2   7   8      147.86      130.77     37.29 o 
   3   7   8       48.97       45.32     34.63 o 
   4   7   8       41.40       29.65     54.18 o 
   5   7   8      200.49      268.30     81.89 o 
  -5   8   8       29.59       79.50     52.52 o 
  -4   8   8       68.27       49.65     28.35 o 
  -3   8   8       75.76      118.13     27.29 o 
  -2   8   8      210.95      278.54     87.03 o 
  -1   8   8      257.11      312.08     58.16 o 
   0   8   8      230.56      238.41     40.38 o 
   1   8   8       63.70       16.24     35.98 o 
   2   8   8      458.18      453.60     50.86 o 
   3   8   8       93.51       53.13     34.37 o 
   4   8   8       87.20       57.23     38.14 o 
   5   8   8      312.20      329.63    130.43 o 
  -5   9   8        4.08        9.01     31.96 o 
  -4   9   8       95.48       85.83     29.83 o 
  -3   9   8      105.39       91.15     30.70 o 
  -2   9   8      129.81      156.33     63.98 o 
  -1   9   8       17.96       49.81     33.67 o 
   0   9   8      132.24      134.32     39.18 o 
   1   9   8        1.90       11.67     42.56 o 
   2   9   8       39.58       20.75     32.90 o 
   3   9   8       14.08        7.70     32.44 o 
   4   9   8       71.35       14.92     38.08 o 
   5   9   8       15.66      107.17     53.56 o 
  -5  10   8      159.76      187.26     38.46 o 
  -4  10   8        9.15       30.53     28.56 o 
  -3  10   8        5.85       57.85     25.93 o 
  -2  10   8       65.91       49.56     29.43 o 
  -1  10   8      161.53      183.88     38.90 o 
   0  10   8       47.76       33.91     35.06 o 
   1  10   8      105.49       78.80     51.27 o 
   2  10   8      284.66      209.41     40.29 o 
   3  10   8        2.00       -3.27     32.59 o 
   4  10   8      165.11       78.77     38.95 o 
   5  10   8      148.82      117.01     63.55 o 
  -5  11   8       93.56      103.31     43.23 o 
  -4  11   8        6.74        6.42     27.57 o 
  -3  11   8      131.76       90.78     27.55 o 
  -2  11   8       48.46       64.89     22.00 o 
  -1  11   8      209.74      234.78     41.02 o 
   0  11   8       24.54       10.74     35.94 o 
   1  11   8        0.29       39.45     46.96 o 
   2  11   8     1023.08     1033.29     93.42 o 
   3  11   8       17.81      -30.47     30.47 o 
   4  11   8        0.35        9.92     37.14 o 
  -5  12   8      366.37      362.91     48.01 o 
  -4  12   8        1.47      -10.20     26.74 o 
  -3  12   8      119.44       86.95     27.28 o 
  -2  12   8       94.90      101.16     23.72 o 
  -1  12   8       58.83       74.09     35.90 o 
   0  12   8      308.80      327.70     47.36 o 
   1  12   8       17.70       26.27     37.04 o 
   2  12   8      266.37      172.73     53.60 o 
   3  12   8        9.88      -14.41     30.06 o 
   4  12   8       34.36       -1.99     35.09 o 
  -5  13   8        3.03       69.96     34.06 o 
  -4  13   8        0.83       -4.98     26.30 o 
  -3  13   8        0.54        4.91     25.22 o 
  -2  13   8       31.01       87.48     22.36 o 
  -1  13   8       20.62       23.21     36.49 o 
   0  13   8      193.49      208.01     71.27 o 
   1  13   8       79.73       52.61     35.32 o 
   2  13   8      341.76      256.53     42.60 o 
   3  13   8        2.90       11.69     33.44 o 
   4  13   8      119.48       54.38     43.07 o 
  -5  14   8      346.33      359.07     47.46 o 
  -4  14   8       50.23       33.17     29.70 o 
  -3  14   8       10.08       16.76     37.17 o 
  -2  14   8     2611.94     2451.08    131.61 o 
  -1  14   8        6.24      -24.64     34.17 o 
   0  14   8      149.00      175.22     42.03 o 
   1  14   8      489.28      492.20     53.65 o 
   2  14   8      172.77      102.76     36.71 o 
   3  14   8       62.56       24.32     33.85 o 
   4  14   8      439.68      233.09     74.09 o 
  -5  15   8      127.90      147.54     45.80 o 
  -4  15   8       93.65       90.73     36.42 o 
  -3  15   8       26.51       20.84     26.86 o 
  -2  15   8      452.38      748.64    117.16 o 
  -1  15   8       19.59       34.79     36.43 o 
   0  15   8      940.76      906.87     58.14 o 
   1  15   8       40.67       21.62     35.18 o 
   2  15   8        2.04       10.55     35.77 o 
   3  15   8        3.98        8.65     44.14 o 
   4  15   8      294.68      152.01     81.81 o 
  -5  16   8       18.15       72.60     35.54 o 
  -4  16   8       12.36       39.79     28.74 o 
  -3  16   8        0.21       -7.30     32.03 o 
  -2  16   8      437.17      510.95     33.51 o 
  -1  16   8       10.45       27.08     36.98 o 
   0  16   8       49.21      112.97    111.43 o 
   1  16   8       12.36       38.56     38.75 o 
   2  16   8       32.22       16.52     36.55 o 
   3  16   8        4.70        8.63     37.83 o 
   4  16   8       61.60       59.59     50.69 o 
  -5  17   8      121.00      226.21     42.74 o 
  -4  17   8       44.26       52.64     30.46 o 
  -3  17   8       23.16       60.20     27.97 o 
  -2  17   8      130.19      168.77     25.81 o 
  -1  17   8        0.75      -11.60     35.94 o 
   0  17   8      738.61      786.22     56.25 o 
   1  17   8       62.69       25.33     34.06 o 
   2  17   8       90.15       65.19     34.91 o 
   3  17   8       23.79       23.23     54.34 o 
   4  17   8       44.54       28.01     37.36 o 
  -5  18   8     1145.02      945.57     62.13 o 
  -4  18   8       12.09       -5.85     27.17 o 
  -3  18   8        0.61       21.47     24.88 o 
  -2  18   8      768.80      677.62     51.05 o 
  -1  18   8      140.40       91.76     57.58 o 
   0  18   8      101.77      146.69     40.48 o 
   1  18   8      380.29      379.11     49.57 o 
   2  18   8        2.76       11.96     35.14 o 
   3  18   8        4.43       -1.44     33.17 o 
   4  18   8      157.27      112.80     37.85 o 
  -5  19   8       78.89      225.13    113.58 o 
  -4  19   8        1.17       19.16     30.95 o 
  -3  19   8        0.58        0.95     24.64 o 
  -2  19   8      183.17      241.65     50.69 o 
  -1  19   8        3.92      -53.10     53.10 o 
   0  19   8      437.57      561.48     50.91 o 
   1  19   8       40.09       56.09     37.69 o 
   2  19   8        7.42      -34.43     34.43 o 
   3  19   8       19.90       11.80     36.72 o 
   4  19   8      302.70      255.39     73.10 o 
  -5  20   8        7.11       41.03     34.58 o 
  -4  20   8        5.63       28.39     28.99 o 
  -3  20   8       99.79       66.59     31.59 o 
  -2  20   8      155.73      140.04     25.33 o 
  -1  20   8      402.35      476.24     77.99 o 
   0  20   8      469.72      590.09     84.96 o 
   1  20   8      361.63      472.66     93.34 o 
   2  20   8      262.23      217.45     85.79 o 
   3  20   8        1.06       30.79     36.41 o 
   4  20   8       11.51       26.53     33.26 o 
  -5  21   8      238.35      226.80     41.71 o 
  -4  21   8       88.55       49.03     31.51 o 
  -3  21   8      143.02      130.42     33.63 o 
  -2  21   8      139.08      206.20     28.22 o 
  -1  21   8        9.47       54.76     58.08 o 
   0  21   8        7.95       84.01     40.88 o 
   1  21   8      116.56       89.15     40.81 o 
   2  21   8      487.55      408.72     92.76 o 
   3  21   8        0.32      -10.99     34.58 o 
   4  21   8      175.64      158.74     59.50 o 
  -5  22   8       97.71      162.36     39.39 o 
  -4  22   8       50.18       20.68     25.72 o 
  -3  22   8       24.64       37.99     30.70 o 
  -2  22   8       36.31       81.30     33.95 o 
  -1  22   8        5.78        5.64     52.10 o 
   0  22   8       58.67       22.12     36.54 o 
   1  22   8        1.52       39.33     40.19 o 
   2  22   8       12.52       34.96     40.10 o 
   3  22   8        3.34      -19.04     38.20 o 
   4  22   8        0.61        4.91     35.04 o 
  -5  23   8      278.65      253.09     45.12 o 
  -4  23   8      172.33      203.11     32.07 o 
  -3  23   8       91.68       95.65     28.30 o 
  -2  23   8      715.22      709.92     51.69 o 
  -1  23   8      175.52      121.30     59.24 o 
   0  23   8       11.97       20.55     40.24 o 
   1  23   8       89.70       77.33     41.07 o 
   2  23   8      109.03       38.99     51.86 o 
   3  23   8        9.10       26.50     37.44 o 
   4  23   8        4.75       -8.52     37.68 o 
  -4  24   8        4.20       54.58     35.52 o 
  -3  24   8        9.37       19.95     26.01 o 
  -2  24   8       74.93      143.30     37.32 o 
  -1  24   8      139.88      149.34     59.07 o 
   0  24   8      488.15      651.58     71.10 o 
   1  24   8     1154.07     1225.64     78.65 o 
   2  24   8      192.58      199.33     47.89 o 
   3  24   8        2.71        1.81     37.40 o 
   4  24   8        3.32        6.73     44.06 o 
  -4  25   8       42.31       72.98     46.21 o 
  -3  25   8       46.05      106.99     38.20 o 
  -2  25   8      175.59      173.90     41.34 o 
  -1  25   8      392.48      355.27     70.86 o 
   0  25   8      517.67      626.73     59.82 o 
   1  25   8       36.69       88.45     42.41 o 
   2  25   8      278.46      252.54     48.67 o 
   3  25   8      102.14       36.83     42.48 o 
   4  25   8       12.85       50.24     70.94 o 
  -4  26   8       12.58      -21.95     34.49 o 
  -3  26   8      569.70      521.31     51.72 o 
  -2  26   8        0.13        2.87     34.38 o 
  -1  26   8      120.80      188.35     43.97 o 
   0  26   8      126.44      140.81     44.78 o 
   1  26   8      292.71      383.67    105.54 o 
   2  26   8      132.84       61.01     41.40 o 
   3  26   8       93.11       90.00     60.98 o 
   4  26   8        6.13       -9.07     37.26 o 
  -4  27   8       19.22       24.06     54.93 o 
  -3  27   8       78.78      117.95     41.85 o 
  -2  27   8      203.10      222.55     81.48 o 
  -1  27   8      243.79      364.45     65.13 o 
   0  27   8      323.95      287.03     49.53 o 
   1  27   8       37.98      103.82     45.62 o 
   2  27   8      218.51      140.83     45.69 o 
   3  27   8       30.87        8.10     38.58 o 
   4  27   8       15.86       44.74     52.85 o 
  -4  28   8        0.18      -24.06     50.28 o 
  -3  28   8       72.48       21.90     38.01 o 
  -2  28   8        0.01       13.27     62.81 o 
  -1  28   8       61.44       55.07     48.62 o 
   0  28   8        4.22       16.15     40.97 o 
   1  28   8        5.94        7.01     41.93 o 
   2  28   8        0.04       74.19     42.41 o 
   3  28   8       20.24       15.89     40.27 o 
   4  28   8        7.45       22.40     37.19 o 
  -4  29   8        3.37       41.32     53.60 o 
  -3  29   8       31.25       75.34     41.05 o 
  -2  29   8      598.07      538.56     51.55 o 
  -1  29   8       44.34       44.77     39.58 o 
   0  29   8      170.55       40.41     95.08 o 
   1  29   8        0.21       10.58     51.86 o 
   2  29   8      683.86      650.33    119.56 o 
   3  29   8      101.55      106.69     44.23 o 
   4  29   8        9.11       -7.61     39.53 o 
  -4  30   8        5.35      -20.24     52.60 o 
  -3  30   8        9.14       51.09     40.18 o 
  -2  30   8       75.61      126.65     39.99 o 
  -1  30   8      161.12      220.25     76.91 o 
   0  30   8      156.87       61.68     48.29 o 
   1  30   8       93.79      118.38     44.66 o 
   2  30   8        5.76       77.09     47.49 o 
   3  30   8      123.47       86.77     70.27 o 
   4  30   8        0.13      -31.69     38.05 o 
  -4  31   8       36.66       27.21     57.75 o 
  -3  31   8       73.24       89.13     41.80 o 
  -2  31   8      236.28      261.63     46.35 o 
  -1  31   8      213.43      245.20     45.17 o 
   0  31   8      593.06      534.93    319.10 o 
   1  31   8        1.90       -7.15     42.87 o 
   2  31   8       42.82       23.39     44.81 o 
   3  31   8       43.44       38.10     44.14 o 
  -4  32   8       85.31       18.42     57.75 o 
  -3  32   8        2.70       -8.28     46.46 o 
  -2  32   8      208.25      285.49     48.87 o 
  -1  32   8       75.31      118.26     39.75 o 
   0  32   8      219.42       97.78    103.05 o 
   1  32   8       21.94       19.77     43.24 o 
   2  32   8        5.80      -36.71     43.41 o 
   3  32   8        8.62       12.96     42.76 o 
  -4  33   8       24.19      -22.57     53.27 o 
  -3  33   8        8.37       59.71     53.35 o 
  -2  33   8        0.00        6.08     37.93 o 
  -1  33   8        2.16       40.43     36.56 o 
   0  33   8       10.13       30.03     57.91 o 
   1  33   8       20.79       30.76     48.46 o 
   2  33   8       19.86        9.91     45.97 o 
   3  33   8       24.78       23.39     43.60 o 
  -4  34   8        0.19       -8.63     56.75 o 
  -3  34   8       29.12       86.40     47.87 o 
  -2  34   8      150.61      198.77     48.79 o 
  -1  34   8       52.12       49.88     37.80 o 
   0  34   8        8.46      -33.02     58.91 o 
   1  34   8       79.37      112.92     49.51 o 
   2  34   8      215.18      125.89     50.34 o 
   3  34   8      126.16       46.85     45.28 o 
  -4  35   8        1.25      -41.32     55.75 o 
  -3  35   8        5.28        1.12     40.63 o 
  -2  35   8      121.66      102.39     41.53 o 
  -1  35   8        3.09       18.14     39.42 o 
   0  35   8        0.82      -28.21     65.71 o 
   1  35   8       96.64      104.99     46.73 o 
   2  35   8        9.73       16.19     48.98 o 
   3  35   8        0.14      -14.14     44.36 o 
  -4  36   8       25.80       47.62     60.57 o 
  -3  36   8        5.55       33.56     43.60 o 
  -2  36   8      114.52       79.21     42.10 o 
  -1  36   8      102.04      112.54     43.82 o 
   0  36   8        0.06      -15.27     61.56 o 
   1  36   8      154.69      198.95     51.00 o 
   2  36   8       58.50       40.97     47.43 o 
   3  36   8       42.10       52.46     44.07 o 
  -3  37   8      140.60      182.94     50.91 o 
  -2  37   8      125.47      107.67     43.57 o 
  -1  37   8        2.16       21.37     38.91 o 
   0  37   8      153.85      107.86     67.87 o 
   1  37   8      321.87      362.87     60.79 o 
   2  37   8       22.65       14.50     48.13 o 
   3  37   8      100.00      135.70    128.02 o 
  -3  38   8      549.15      582.89     66.91 o 
  -2  38   8       41.29        2.95     41.54 o 
  -1  38   8       24.95      -12.62     39.55 o 
   0  38   8      374.15      334.20     82.47 o 
   1  38   8       15.08       74.06     48.77 o 
   2  38   8       67.91       58.80     61.31 o 
   3  38   8        8.23       51.00     49.40 o 
  -3  39   8      137.49      199.27     52.97 o 
  -2  39   8       67.75       63.72     43.08 o 
  -1  39   8       16.15      -18.67     58.41 o 
   0  39   8       10.46       23.89     66.21 o 
   1  39   8       40.08       38.30     48.15 o 
   2  39   8      188.09      203.00     54.87 o 
   3  39   8       31.15       32.02     48.37 o 
  -3  40   8        4.21       10.86     52.60 o 
  -2  40   8        4.83       26.88     41.89 o 
  -1  40   8       14.48       36.29     42.10 o 
   0  40   8        1.95       -7.14     65.88 o 
   1  40   8       22.93      -10.08     46.41 o 
   2  40   8       15.84       17.49     50.50 o 
  -3  41   8       64.08      132.83     53.29 o 
  -2  41   8       24.37       -6.09     42.97 o 
  -1  41   8        1.06        5.53     39.79 o 
   0  41   8       16.26      -55.42     67.20 o 
   1  41   8        0.87      -19.83     52.85 o 
   2  41   8       26.53       -7.36     51.65 o 
  -3  42   8      178.28      168.35     55.26 o 
  -2  42   8       96.45       70.35     47.81 o 
  -1  42   8        1.97      -17.84     42.26 o 
   0  42   8       61.57        8.79     66.87 o 
   1  42   8      148.24      157.71     53.91 o 
   2  42   8       29.16       59.66     55.09 o 
  -3  43   8      636.88      582.18     64.88 o 
  -2  43   8        0.02      -11.46     43.74 o 
  -1  43   8       40.23       98.37     44.76 o 
   0  43   8        0.19       90.77     72.51 o 
   1  43   8       36.88       15.36     51.44 o 
   2  43   8       36.19       41.52     53.13 o 
  -2  44   8      392.23      461.79     63.96 o 
  -1  44   8       36.26       38.77     45.60 o 
   0  44   8        7.30       66.54     72.02 o 
   1  44   8      144.43      140.47     58.80 o 
   2  44   8       17.13        7.27     56.07 o 
  -2  45   8      164.70      190.49     52.38 o 
  -1  45   8      136.49      132.60     55.59 o 
   0  45   8        0.11       -3.32     71.85 o 
   1  45   8       27.55       61.82     58.02 o 
   2  45   8       41.76      -20.16     55.60 o 
  -2  46   8      216.23      252.35     56.21 o 
  -1  46   8      186.72      210.15     60.32 o 
   0  46   8       57.65       60.90     75.83 o 
   1  46   8      536.36      719.59    131.34 o 
  -2  47   8       58.83       50.15     49.70 o 
  -1  47   8       14.65       54.07     47.23 o 
   0  47   8       23.13       15.43     73.84 o 
   1  47   8       49.23      114.66     82.47 o 
  -1  48   8       58.37      119.05     50.58 o 
   0  48   8       17.80      -19.58     73.68 o 
   1  48   8      175.97       63.55     83.13 o 
  -1  49   8      180.12      136.43     53.87 o 
   0  49   8       25.93      -50.44     75.50 o 
   0  50   8        0.01      -65.38     65.38 o 
  -3   0   9      526.17      428.28     53.60 o 
  -1   0   9      143.61      155.32     61.23 o 
   1   0   9        0.55       66.04     64.38 o 
   3   0   9      174.72       75.34     49.95 o 
  -4   1   9        0.42       78.03     30.65 o 
  -3   1   9        3.42       62.27     27.57 o 
  -1   1   9      633.05      675.64     56.51 o 
   0   1   9       48.28       50.03     42.70 o 
   1   1   9      667.21      652.79     64.11 o 
   2   1   9       33.04       41.83     34.24 o 
   3   1   9        1.02      -15.30     30.17 o 
   4   1   9       26.04       42.67     38.56 o 
  -4   2   9      341.77      267.48     40.13 o 
  -3   2   9       28.60       28.32     25.46 o 
  -1   2   9       74.84       60.75     40.18 o 
   0   2   9       42.37       66.20     41.88 o 
   1   2   9        0.30       53.54     40.75 o 
   2   2   9      505.93      334.04     46.91 o 
   3   2   9        8.35       18.39     33.15 o 
   4   2   9      127.64       49.77     38.79 o 
  -4   3   9      183.33      211.22     58.08 o 
  -3   3   9        4.28       18.89     24.99 o 
  -1   3   9       23.93       56.51     40.77 o 
   0   3   9      125.43      140.41     44.23 o 
   1   3   9      115.39       90.49     42.31 o 
   2   3   9      152.29      141.88     38.60 o 
   3   3   9      111.85       37.22     48.70 o 
   4   3   9       34.68       33.12     35.41 o 
  -4   4   9      108.17      119.17     33.18 o 
  -3   4   9       50.52       28.06     25.85 o 
  -1   4   9      765.58      807.72     73.59 o 
   0   4   9      151.83      186.24     44.16 o 
   1   4   9        2.75       -3.06     38.72 o 
   2   4   9      344.10      327.89     69.69 o 
   3   4   9      213.33      102.26     35.43 o 
   4   4   9       83.95       65.64     39.08 o 
  -4   5   9       23.66       38.52     29.65 o 
  -3   5   9        0.05       29.04     36.67 o 
  -1   5   9      105.87      106.95     44.56 o 
   0   5   9       84.48       30.50     66.37 o 
   1   5   9       75.74       12.85     38.40 o 
   2   5   9       59.01       46.87     34.64 o 
   3   5   9       90.42       46.89     32.74 o 
   4   5   9       18.48       24.34     37.26 o 
  -4   6   9       28.67       67.03     35.51 o 
  -3   6   9       57.66       72.51     40.82 o 
  -1   6   9        0.59       25.17     40.56 o 
   0   6   9      101.42      110.44     45.57 o 
   1   6   9      106.78       67.71     47.79 o 
   2   6   9        9.99       13.10     31.03 o 
   3   6   9        7.78      -12.43     29.45 o 
   4   6   9        3.68        9.55     37.75 o 
  -4   7   9        9.31      -12.58     27.62 o 
  -3   7   9        0.01       51.77     35.01 o 
  -2   7   9      124.72      124.62     60.24 o 
  -1   7   9       16.69      -29.10     50.20 o 
   0   7   9        4.17        2.36     41.03 o 
   1   7   9      235.50      183.45     46.58 o 
   2   7   9      121.56       30.10     34.57 o 
   3   7   9        4.35        6.90     31.97 o 
   4   7   9        0.16       14.38     35.84 o 
  -4   8   9        0.09       -4.21     27.39 o 
  -3   8   9       60.76       76.17     41.82 o 
  -2   8   9       22.10      -42.98     66.54 o 
  -1   8   9       62.40       72.87     43.18 o 
   0   8   9       95.70      101.91     45.63 o 
   1   8   9       99.19       89.17     43.97 o 
   2   8   9        1.04       -0.24     34.54 o 
   3   8   9        2.70       37.18     33.89 o 
   4   8   9       30.90       43.13     37.43 o 
  -4   9   9       47.92       19.64     42.81 o 
  -3   9   9      404.20      350.13     57.58 o 
  -2   9   9       11.58       27.71     60.24 o 
  -1   9   9       48.19       -1.59     40.82 o 
   0   9   9       84.79       53.63     43.33 o 
   1   9   9       72.33       88.17     46.30 o 
   2   9   9       48.15       35.23     36.12 o 
   3   9   9       62.14       30.89     33.91 o 
   4   9   9        2.39      -30.05     34.14 o 
  -4  10   9        7.09       26.89     29.86 o 
  -3  10   9        0.01       76.66     39.66 o 
  -2  10   9       30.11      -18.75     59.41 o 
  -1  10   9      234.78      270.73     49.41 o 
   0  10   9       19.56      -27.77     41.09 o 
   1  10   9      210.65      179.73     45.30 o 
   2  10   9       68.39        6.74     35.79 o 
   3  10   9        3.90      -34.41     35.34 o 
   4  10   9        6.43       -4.49     52.52 o 
  -4  11   9        2.84       12.16     29.65 o 
  -3  11   9      219.69      139.22     41.98 o 
  -2  11   9        2.98       47.13     57.91 o 
  -1  11   9      189.13      121.30     64.88 o 
   0  11   9       42.06        1.62     42.82 o 
   1  11   9       27.59       36.75     41.67 o 
   2  11   9      134.05      130.08     41.09 o 
   3  11   9       24.75       12.47     33.42 o 
   4  11   9       36.71       39.96     40.61 o 
  -4  12   9        5.72       19.32     31.48 o 
  -3  12   9       69.43      106.70     39.49 o 
  -2  12   9      303.08      356.77     75.17 o 
  -1  12   9       18.66       59.74     63.06 o 
   0  12   9       36.63        7.90     42.46 o 
   1  12   9      395.69      436.76    101.89 o 
   2  12   9        0.26        1.77     35.67 o 
   3  12   9        0.26       -8.00     31.05 o 
   4  12   9      166.50       79.20     65.46 o 
  -4  13   9        1.45       -1.95     29.28 o 
  -3  13   9       21.88       -3.82     34.18 o 
  -2  13   9      130.61      220.36     71.68 o 
  -1  13   9       47.93       69.53     62.39 o 
   0  13   9        0.77      -34.86     39.86 o 
   1  13   9        0.98        0.58     39.97 o 
   2  13   9      327.19      235.40     45.24 o 
   3  13   9       33.76       12.80     33.52 o 
   4  13   9       72.78       41.91     36.11 o 
  -4  14   9        0.00       -1.71     29.00 o 
  -3  14   9       15.93      -11.95     34.51 o 
  -2  14   9      166.56      182.20     66.04 o 
  -1  14   9      256.49      249.24     69.53 o 
   0  14   9       13.45       14.96     43.97 o 
   1  14   9      671.03      668.12    101.22 o 
   2  14   9       53.45       60.29     37.76 o 
   3  14   9       12.16      -18.41     34.84 o 
   4  14   9        6.35       41.91     37.94 o 
  -4  15   9        6.16        0.41     30.17 o 
  -3  15   9       67.50       48.12     38.00 o 
  -2  15   9       30.52       35.34     59.07 o 
  -1  15   9        1.58       -0.50     61.40 o 
   0  15   9      246.32      283.94     51.33 o 
   1  15   9      232.33      253.26     48.02 o 
   2  15   9      194.24      121.02     45.22 o 
   3  15   9        8.18       -5.67     65.13 o 
   4  15   9        3.43      -13.88     37.36 o 
  -4  16   9       83.29       99.20     33.49 o 
  -3  16   9       32.54       29.54     40.32 o 
  -2  16   9      605.53      558.05     84.13 o 
  -1  16   9       51.38       18.42     63.72 o 
   0  16   9      245.30      343.15     53.26 o 
   1  16   9     1665.90     1893.84    134.24 o 
   2  16   9       12.17       -2.35     39.14 o 
   3  16   9        0.23       11.45     34.49 o 
   4  16   9      293.34      213.59    165.94 o 
  -4  17   9       30.37       61.73     52.60 o 
  -3  17   9       42.77       13.44     35.68 o 
  -2  17   9       31.55       36.06     37.18 o 
  -1  17   9      170.77      215.72     72.02 o 
   0  17   9       48.23       72.24     45.79 o 
   1  17   9       53.22       79.33     42.54 o 
   2  17   9        0.53      -14.20     34.22 o 
   3  17   9       10.69        3.99     35.57 o 
   4  17   9       53.31       47.95     39.26 o 
  -4  18   9      287.07      230.16     60.40 o 
  -3  18   9       49.18       58.91     39.49 o 
  -2  18   9       26.90       56.63     39.23 o 
  -1  18   9       86.14      188.01     70.52 o 
   0  18   9      137.82      230.28     51.34 o 
   1  18   9       28.49       36.01     42.58 o 
   2  18   9      140.04      114.56     46.71 o 
   3  18   9       52.33       19.19     35.93 o 
  -4  19   9       89.27      158.80     54.10 o 
  -3  19   9      221.06      188.01     50.11 o 
  -2  19   9       73.72      121.50     41.54 o 
  -1  19   9      422.43      429.45     82.80 o 
   0  19   9      287.32      306.19     53.45 o 
   1  19   9        0.05       26.03     45.66 o 
   2  19   9       81.66       55.80     42.40 o 
   3  19   9        4.39        8.27     35.02 o 
  -4  20   9      266.23      281.60     61.06 o 
  -3  20   9       75.16      148.85     44.47 o 
  -2  20   9        0.21      -37.88     37.88 o 
  -1  20   9      298.15      496.15     84.63 o 
   0  20   9       82.09       86.50     47.31 o 
   1  20   9      234.45      202.49    114.83 o 
   2  20   9      160.21      120.94     47.96 o 
   3  20   9        6.04        9.59     38.08 o 
  -4  21   9      174.11      260.19     62.23 o 
  -2  21   9        0.89      -21.15     37.18 o 
  -1  21   9      238.60      172.24     70.19 o 
   0  21   9      157.39      228.49     51.22 o 
   1  21   9        3.05      -42.60     77.08 o 
   2  21   9      126.66       35.52     41.53 o 
   3  21   9        3.32        3.43     39.04 o 
  -4  22   9        5.39      105.70     54.10 o 
  -2  22   9      229.68      367.53     75.17 o 
  -1  22   9        4.07       64.22     63.55 o 
   0  22   9      581.14      632.69    113.17 o 
   1  22   9      232.75      220.55     49.55 o 
   2  22   9        0.78      -24.67     43.00 o 
   3  22   9        2.17       10.62     39.33 o 
  -2  23   9        3.22        5.69     40.24 o 
  -1  23   9      177.18      142.37     66.87 o 
   0  23   9        2.26      -11.99     42.97 o 
   1  23   9        1.61      -35.10     43.82 o 
   2  23   9       79.92       69.99     45.39 o 
   3  23   9       77.13      109.83     41.93 o 
  -3  24   9       57.66       50.94     51.27 o 
  -2  24   9      127.11      175.77     46.70 o 
  -1  24   9       15.27       55.75     65.38 o 
   0  24   9      144.50      196.11     66.04 o 
   1  24   9      474.94      557.51    112.75 o 
   2  24   9        1.50       14.97     43.26 o 
   3  24   9       19.57        0.21     40.61 o 
  -3  25   9       47.02       25.06     50.94 o 
  -2  25   9      222.19      197.59     56.17 o 
  -1  25   9      681.06      893.57    107.36 o 
   0  25   9      111.64      209.17     87.20 o 
   1  25   9        6.09       14.65     45.98 o 
   2  25   9      117.63       75.39     46.22 o 
   3  25   9      142.57       34.36     49.45 o 
  -3  26   9        1.17       45.57     45.30 o 
  -2  26   9        2.27       20.64     40.73 o 
  -1  26   9        8.96      -31.03     61.23 o 
   0  26   9        0.17        1.87     52.44 o 
   1  26   9      166.39      251.75     56.77 o 
   2  26   9       12.71       23.63     71.27 o 
   3  26   9      128.54       34.57     47.71 o 
  -3  27   9       53.44      144.01     78.74 o 
  -2  27   9      139.56      143.41     45.21 o 
  -1  27   9      110.70      132.09     69.86 o 
   0  27   9      128.57      195.81     81.14 o 
   1  27   9       25.98       50.03     48.22 o 
   2  27   9      302.30      243.62     79.40 o 
   3  27   9       23.38      -27.53     43.44 o 
  -3  28   9       10.39       -2.39     44.89 o 
  -2  28   9      172.40      159.18     46.18 o 
  -1  28   9      259.19      228.83     76.99 o 
   0  28   9        4.68      -61.56     67.37 o 
   1  28   9       68.48       68.35     49.55 o 
   2  28   9        4.23      -21.67     44.12 o 
   3  28   9      159.80       22.70     49.20 o 
  -3  29   9        2.82      -23.17     55.42 o 
  -2  29   9       18.72       10.98     41.73 o 
  -1  29   9       22.87        7.96     66.21 o 
   0  29   9      119.06      119.97     69.36 o 
   1  29   9        8.50       39.10     47.58 o 
   2  29   9       37.94       40.15     45.94 o 
   3  29   9        3.77       -3.22     47.04 o 
  -3  30   9        0.10      -11.96     44.89 o 
  -2  30   9      127.37      155.32     49.24 o 
  -1  30   9        9.04       42.81     74.34 o 
   0  30   9        1.19        6.31     63.22 o 
   1  30   9      393.08      448.68     91.85 o 
   2  30   9        4.90       40.06     51.56 o 
   3  30   9        6.25        7.07     47.73 o 
  -3  31   9        2.41      -44.65     44.65 o 
  -2  31   9        2.49       50.81     60.65 o 
  -1  31   9       49.70       -1.49     70.03 o 
   0  31   9       28.92       27.05     68.86 o 
   1  31   9        0.47      -19.05     51.09 o 
   2  31   9        0.05      -37.56     49.36 o 
   3  31   9        7.94      -15.76     61.23 o 
  -3  32   9        0.27       53.81     48.51 o 
  -2  32   9       28.22       -0.41     43.44 o 
  -1  32   9       33.05      110.68     81.31 o 
   0  32   9        3.74      -65.71     65.71 o 
   1  32   9       72.67      109.68     66.62 o 
   2  32   9        1.95       12.47     51.00 o 
  -3  33   9       23.56       58.21     48.04 o 
  -2  33   9        8.88       28.53     44.66 o 
  -1  33   9        2.02       53.43     75.50 o 
   0  33   9       16.19      -10.29     66.87 o 
   1  33   9       39.55       29.16     74.42 o 
   2  33   9       12.79        7.50     54.99 o 
  -3  34   9       32.26      119.08     88.20 o 
  -2  34   9        3.84       18.89     44.47 o 
  -1  34   9      150.37      101.06     77.66 o 
   0  34   9        5.68      -28.87     59.57 o 
   1  34   9        0.52      -19.62     75.17 o 
   2  34   9       13.66       19.76     55.35 o 
  -3  35   9        0.29        4.12     48.85 o 
  -2  35   9        4.00       17.65     45.18 o 
  -1  35   9      200.98      228.00     79.48 o 
   0  35   9        2.54       20.74     68.86 o 
   1  35   9       63.77      -17.97     50.08 o 
   2  35   9        0.14       31.33     55.13 o 
  -2  36   9       10.55       28.34     46.87 o 
  -1  36   9       63.97       65.55     75.34 o 
   0  36   9       25.55       42.65     70.19 o 
   1  36   9        8.26       53.19     52.82 o 
   2  36   9      174.65      172.62     61.17 o 
  -2  37   9        2.68       38.16     47.16 o 
  -1  37   9       35.33       57.75     76.17 o 
   0  37   9      171.22      190.50     80.81 o 
   1  37   9        8.34       73.15     57.29 o 
   2  37   9        0.63        1.68     63.80 o 
  -2  38   9       26.85       22.70     49.12 o 
  -1  38   9       15.05      100.39     82.14 o 
   0  38   9       70.42       53.10     76.17 o 
   1  38   9      174.06      290.43     69.78 o 
   2  38   9        4.38      -52.93     79.48 o 
  -2  39   9       21.80       -8.53     46.50 o 
  -1  39   9        8.27      -17.59     75.83 o 
   0  39   9       56.26       62.56     79.48 o 
   1  39   9       29.92      264.92    188.42 o 
  -2  40   9       13.32       26.09     50.20 o 
  -1  40   9       56.96       41.15     78.32 o 
   0  40   9       37.73        0.50     72.02 o 
   1  40   9       53.62      138.29     59.69 o 
  -1  41   9       21.84       -2.99     86.45 o 
   0  41   9       39.15       49.62     76.17 o 
   1  41   9        0.57       22.40     74.01 o 
  -1  42   9       15.13      163.12     86.29 o 
   0  42   9        0.05      -11.62     80.31 o 
   1  42   9       76.47       61.56     76.50 o 
  -1  43   9       53.16       85.46     80.81 o 
   0  43   9       60.46       34.35     72.02 o 
  -4   0  10        0.01       79.65     48.79 o 
   0   0  10       69.35      108.19     73.34 o 
   2   0  10      142.14       17.59     52.93 o 
  -4   1  10       75.91       49.95     35.44 o 
  -1   1  10      173.53      258.70     56.06 o 
   0   1  10      412.43      419.30     63.45 o 
   1   1  10        8.69       12.26     45.26 o 
   2   1  10       43.68       35.81     38.54 o 
   3   1  10        3.71       15.13     32.74 o 
  -4   2  10       60.99       48.84     35.25 o 
  -1   2  10        0.45       49.75     53.85 o 
   0   2  10      223.78      203.76     56.00 o 
   1   2  10        7.45       21.78     46.28 o 
   2   2  10       24.15      -15.26     35.96 o 
   3   2  10        6.57       23.51     31.61 o 
  -4   3  10        8.40       61.53     35.39 o 
  -1   3  10      101.28       57.15     48.93 o 
   0   3  10        0.61       39.49     48.94 o 
   1   3  10       48.22       53.73     46.40 o 
   2   3  10        0.24      -14.12     62.97 o 
   3   3  10       73.60       44.42     33.75 o 
  -4   4  10      132.04      134.86     37.50 o 
  -1   4  10      206.45      265.31     54.43 o 
   0   4  10       33.20       63.03     52.62 o 
   1   4  10       10.97       59.88     47.40 o 
   2   4  10       16.98      -17.46     37.88 o 
   3   4  10       39.08       17.87     33.72 o 
  -4   5  10       92.29       80.68     34.02 o 
  -1   5  10       37.86       10.79     74.51 o 
   0   5  10      733.99      916.23     69.57 o 
   1   5  10        9.61       36.90     47.62 o 
   2   5  10      114.79       45.65     37.89 o 
   3   5  10       63.94      -19.55     31.65 o 
  -4   6  10       51.59       76.10     33.77 o 
  -1   6  10      224.71      199.79     80.15 o 
   0   6  10     1854.73     2200.23    108.06 o 
   1   6  10       84.37       50.56     46.17 o 
   2   6  10      176.35       85.88     42.15 o 
   3   6  10       51.68       -9.49     32.25 o 
  -4   7  10       81.85       66.54     49.12 o 
  -1   7  10       36.12       96.41     72.51 o 
   0   7  10       14.45      165.98     55.82 o 
   1   7  10        0.25       18.46     46.54 o 
   2   7  10        0.72       15.83     39.60 o 
   3   7  10       11.03       21.62     34.46 o 
  -4   8  10      121.02      165.11     54.26 o 
  -1   8  10       51.16       38.66     74.17 o 
   0   8  10      143.67      138.95     62.31 o 
   1   8  10        0.17      -11.23     45.97 o 
   2   8  10       51.67       28.19     38.94 o 
   3   8  10       18.43       15.51     34.36 o 
  -1   9  10       17.00      -34.51     67.20 o 
   0   9  10        8.32        1.41     49.80 o 
   1   9  10       73.50       42.84     99.48 o 
   2   9  10        1.62       27.25     39.26 o 
   3   9  10       78.02       35.01     34.63 o 
  -1  10  10        1.67       -6.80     68.86 o 
   0  10  10      110.47      120.13     77.16 o 
   1  10  10      138.65       79.48     48.95 o 
   2  10  10       66.72      -21.07     38.48 o 
   3  10  10       29.37       16.24     34.93 o 
  -1  11  10        3.09      -16.43     74.67 o 
   0  11  10      518.44      643.47    102.72 o 
   1  11  10       43.73       49.16     47.20 o 
   2  11  10       10.29       22.03     58.24 o 
   3  11  10       89.62       36.28     37.68 o 
  -1  12  10        0.01      -46.30     69.20 o 
   0  12  10       28.73      108.47     53.87 o 
   1  12  10      153.93      130.72     50.31 o 
   2  12  10      142.36       40.71     41.89 o 
   3  12  10       62.35       16.13     36.35 o 
  -1  13  10        3.32      125.45     76.17 o 
   0  13  10       62.89       68.87     51.45 o 
   1  13  10      117.07       68.40     47.15 o 
   2  13  10       13.19       20.50     43.28 o 
   3  13  10      140.14       26.90     37.73 o 
  -3  14  10        3.86      -15.43     42.31 o 
  -2  14  10      414.46      560.70     95.75 o 
  -1  14  10        3.42      -70.52     70.52 o 
   0  14  10       55.58       52.14     50.45 o 
   1  14  10       24.37        5.94     48.25 o 
   2  14  10       14.51      -29.27     41.51 o 
   3  14  10       24.18        0.88     37.10 o 
  -3  15  10      158.50      134.08     53.10 o 
  -2  15  10      416.74      477.90     95.75 o 
  -1  15  10       73.56       28.38     75.17 o 
   0  15  10       23.50       17.95     67.04 o 
   1  15  10        7.19       22.52     47.64 o 
   2  15  10        0.81       -5.67     41.37 o 
   3  15  10      112.42       60.24     39.03 o 
  -3  16  10       37.07      105.87     48.95 o 
  -2  16  10        2.79      -11.45     74.84 o 
  -1  16  10        6.97       30.53     80.65 o 
   0  16  10       22.28       55.02     50.92 o 
   1  16  10        7.77      -17.39     49.00 o 
   2  16  10       11.06       28.77     43.69 o 
   3  16  10        2.48       27.19     38.92 o 
  -2  17  10       72.55       31.53     74.67 o 
  -1  17  10      272.89      301.84     86.95 o 
   0  17  10       22.30       79.98     55.60 o 
   1  17  10        8.06      -33.83     47.81 o 
   2  17  10       36.28       35.56     43.34 o 
  -2  18  10       18.05      -35.18     73.51 o 
  -1  18  10      116.00      209.08     82.64 o 
   0  18  10       86.20       42.65     54.14 o 
   1  18  10       39.70       88.04     49.98 o 
   2  18  10       50.05       66.51     45.43 o 
  -2  19  10      275.33      321.25     95.58 o 
  -1  19  10       29.63       83.47     75.83 o 
   0  19  10       15.99       76.93     59.65 o 
   1  19  10      112.93       87.73     50.96 o 
   2  19  10      119.76      143.64     56.34 o 
  -2  20  10      168.12       98.23     84.30 o 
  -1  20  10      147.26      187.34     82.64 o 
   0  20  10      360.42      463.76    113.17 o 
   1  20  10       65.92       69.63     51.69 o 
   2  20  10       30.52       43.36     47.68 o 
  -2  21  10        0.12      -66.54     79.98 o 
  -1  21  10       35.24      115.66     77.66 o 
   0  21  10        7.37       14.77     74.51 o 
   1  21  10       38.09       62.99     52.69 o 
   2  21  10        6.49       36.25     51.44 o 
  -2  22  10      263.74      306.65     92.26 o 
  -1  22  10       76.65       19.91     73.18 o 
   0  22  10      331.80      331.38     91.60 o 
   1  22  10       61.71       23.37     53.26 o 
   2  22  10        6.10      -25.41     46.49 o 
  -2  23  10       31.16       78.16     83.80 o 
  -1  23  10      141.09      103.05     79.15 o 
   0  23  10      130.25      242.43     83.30 o 
   1  23  10      163.52      219.37     58.59 o 
   2  23  10       28.90       58.54     48.84 o 
  -2  24  10      156.53      177.06     87.78 o 
  -1  24  10        2.68      -27.71     76.99 o 
   0  24  10       86.55      201.12     82.97 o 
   1  24  10       63.09      124.33    134.49 o 
   2  24  10      128.80      135.10     99.73 o 
  -2  25  10      100.02       38.66     85.79 o 
  -1  25  10       68.44       37.50     80.48 o 
   0  25  10      581.45      496.65     99.89 o 
   1  25  10      126.87      149.58     84.46 o 
   2  25  10       35.18       59.13     53.81 o 
  -2  26  10        1.35      -71.19     81.31 o 
  -1  26  10       73.95       71.85     77.82 o 
   0  26  10       99.86      116.49     82.64 o 
   1  26  10        8.12       33.44     56.56 o 
   2  26  10       90.09       54.51     51.33 o 
  -2  27  10       45.50      176.06     86.12 o 
  -1  27  10       26.86       41.48     77.33 o 
   0  27  10        0.79        4.65     78.16 o 
   1  27  10      206.50      226.69     62.96 o 
   2  27  10      308.87      279.92     99.15 o 
  -2  28  10       32.19        4.31     91.27 o 
  -1  28  10       87.45      116.32     81.81 o 
   0  28  10       46.79      158.47     81.81 o 
   1  28  10        1.75       42.80     59.74 o 
  -2  29  10       14.28       17.09     86.95 o 
  -1  29  10        5.68       -4.31     79.15 o 
   0  29  10      112.28      123.29     80.98 o 
   1  29  10      124.95      180.55     59.28 o 
  -2  30  10        5.20      -75.00     84.30 o 
  -1  30  10       30.26        3.15     80.48 o 
   0  30  10      136.34       73.34     78.49 o 
   1  30  10        0.28       -6.89     56.37 o 
  -2  31  10        6.22       11.62     91.76 o 
  -1  31  10       11.77       31.69     82.97 o 
   0  31  10       20.64       58.41     78.49 o 
   1  31  10        9.18       92.92    116.57 o 
  -1  32  10        2.17      -14.10     80.65 o 
   0  32  10        6.02        5.31     75.50 o 
   1  32  10        6.56      -56.83     56.83 o 
  -1  33  10       36.70       40.16     83.47 o 
   0  33  10        1.57       -9.13     76.33 o 
  -1  34  10        6.81      -82.80     82.80 o 
   0  34  10       49.50       77.99     78.99 o 
   0  35  10       53.60      -29.04     79.15 o 
   1   0  11      111.01       58.41     80.48 o 
   0   1  11      180.82      219.34     88.03 o 
   1   1  11       64.95      103.97     57.16 o 
   0   2  11       14.90       78.41     66.04 o 
   1   2  11       27.72        4.37     53.55 o 
   0   3  11      499.59      654.74     75.68 o 
   1   3  11       18.57       11.68     54.25 o 
  -1   4  11      675.05      884.45    121.47 o 
   0   4  11       18.89       32.22     59.23 o 
   1   4  11       51.46       83.17     57.84 o 
  -1   5  11       42.37        0.17     89.27 o 
   0   5  11       11.37       14.11     69.28 o 
   1   5  11       19.63      -10.34     56.93 o 
  -1   6  11        6.55      -29.54     82.80 o 
   0   6  11       41.87      166.07     62.97 o 
   1   6  11      122.50        3.40     55.60 o 
  -1   7  11       52.23      104.71    101.89 o 
   0   7  11       52.89       70.23     60.95 o 
   1   7  11      138.28      129.96     66.13 o 
  -1   8  11       58.77       29.20     91.43 o 
   0   8  11       10.33       13.00     59.41 o 
   1   8  11       43.45       82.24     55.24 o 
  -1   9  11       34.85        4.81     86.29 o 
   0   9  11        3.62      119.01     86.37 o 
   1   9  11      119.21       85.75     76.25 o 
  -1  10  11        8.53       47.79     92.26 o 
   0  10  11        3.31       -8.47     89.36 o 
   1  10  11       17.42       -6.40     54.92 o 
  -1  11  11       91.90      112.51     88.44 o 
   0  11  11        5.28       53.17     61.33 o 
   1  11  11       24.32      -10.00     58.66 o 
  -1  12  11       22.96      113.83     97.41 o 
   0  12  11       15.15      -59.79     59.79 o 
   1  12  11       33.52       43.34     56.54 o 
  -1  13  11        6.98      -41.15     89.11 o 
   0  13  11       40.68      -10.61     60.33 o 
   1  13  11       27.41       32.78     59.53 o 
  -1  14  11        3.75      -50.61     90.27 o 
   0  14  11       11.82      -87.95     87.95 o 
   1  14  11      112.18       33.47     59.13 o 
  -1  15  11       34.99      194.31    105.20 o 
   0  15  11       63.50       80.15     87.78 o 
   1  15  11       92.30      115.95     61.03 o 
  -1  16  11        7.05       47.79     92.43 o 
   0  16  11       79.28       38.00     87.28 o 
   1  16  11      259.01      368.50     72.10 o 
  -1  17  11       98.60      481.55    121.96 o 
   0  17  11        1.62      -83.30     83.30 o 
   1  17  11       31.62       70.74     99.23 o 
  -1  18  11       87.77      170.09     96.24 o 
   0  18  11      289.41      391.45    103.54 o 
  -1  19  11       28.61      -20.74     89.11 o 
   0  19  11       80.51      160.96     93.42 o 
  -1  20  11       59.38        3.48     89.11 o 
   0  20  11      140.53       95.08     87.61 o 
   0  21  11       79.30       56.42     87.78 o 
                                                 
